# Supplementary material for: Creatinium hydrogen oxalate
Source: Acta Crystallogr Sect E Struct Rep Online. 2012 Jan 14;68(Pt 2):o416. doi: 10.1107/S1600536812000852 (PMC3275175; doi:10.1107/S1600536812000852)
Supplement: Supplementary file 1 [file e-68-0o416-sup1.cif]

##############################################################################
#                                                                            #
# This CIF contains the data in a paper accepted for publication in          #
# Acta Crystallographica Section E. It conforms to the requirements of       #
# Notes for Authors for Acta Crystallographica Section E, and has been       #
# peer reviewed under the auspices of the IUCr Commission on Journals.       #
#                                                                            #
# Full details of the Crystallographic Information File format               #
# are given in the paper "The Crystallographic Information File (CIF):       #
# a New Standard Archive File for Crystallography" by S. R. Hall, F. H.      #
# Allen and I. D. Brown [Acta Cryst. (1991), A47, 655-685].                  #
#                                                                            #
# The current version of the core CIF dictionary is obtainable from          #
# ftp://ftp.iucr.org/pub/cif_core.dic.                                       #
#                                                                            #
# Software is freely available for graphical display of the structure(s)     #
# in this CIF. For information consult the CIF software page                 #
# http://www.iucr.org/resources/cif/software.                                #
#                                                                            #
# This file may be used for bona fide research purposes within the           #
# scientific community so long as proper attribution is given to the journal # 
# article from which it was obtained.                                        #
#                                                                            #
##############################################################################
data_global
_audit_creation_method     'SHELXTL/PC'
_journal_data_validation_number     ?
_journal_date_recd_electronic     2012-01-03
_journal_date_accepted     2012-01-09
_journal_name_full     'Acta Crystallographica, Section E'
_journal_year     2012
_journal_volume     68
_journal_issue      2
_journal_page_first     o416
_journal_page_last     o416
_journal_paper_category     QO
_journal_paper_doi     10.1107/S1600536812000852
_journal_coeditor_code     HG5159
_publ_contact_author_name     'Dr. S. Athimoolam'
_publ_contact_author_address
;
Department of Physics
University College of Engineering Nagercoil
Anna University of Technology Tirunelveli
Nagercoil 629 004
India
;
_publ_contact_author_email     athi81s@yahoo.co.in
_publ_contact_author_fax     '+91 4652260510'
_publ_contact_author_phone     '+91 9787100212'
_publ_section_title
;
Creatinium hydrogen oxalate
;
loop_
    _publ_author_name
    _publ_author_address
    'A. Jahubar Ali'
;Department of Science and Humanities
National College of Engineering
Maruthakulam
Tirunelveli 627 151
India
Department of Physics
Kalasalingam University
Anand Nagar
Krishnan Koil 626 190
India
;
    'S. Athimoolam'
;
Department of Physics
University College of Engineering Nagercoil
Anna University of Technology Tirunelveli
Nagercoil 629 004
India
;
    'S. Asath Bahadur'
;
Department of Physics
Kalasalingam University
Anand Nagar
Krishnan Koil 626 190
India
;
data_I
_audit_creation_method     SHELXTL/PC
_chemical_name_systematic
;
{amino[(carboxymethyl)(methyl)amino]methylidene}azanium hydrogen oxalate
;
_chemical_name_common     'Cretinium hydrogen oxalate'
_chemical_formula_moiety     'C4 H10 N3 O2 +, C2 H O4 -'
_chemical_formula_sum     'C6 H11 N3 O6'
_chemical_formula_iupac     'C4 H10 N3 O2 +, C2 H O4 -'
_chemical_formula_weight     221.18
_chemical_melting_point     ?
_symmetry_cell_setting     monoclinic
_symmetry_space_group_name_H-M     'P 21/c'
_symmetry_space_group_name_Hall     '-P 2ybc'
loop_
    _symmetry_equiv_pos_as_xyz
    'x, y, z'
    '-x, y+1/2, -z+1/2'
    '-x, -y, -z'
    'x, -y-1/2, z-1/2'
_cell_length_a     7.1545(4)
_cell_length_b     12.3681(7)
_cell_length_c     10.5151(6)
_cell_angle_alpha     90.00
_cell_angle_beta     94.180(10)
_cell_angle_gamma     90.00
_cell_volume     927.98(9)
_cell_formula_units_Z     4
_cell_measurement_reflns_used     3216
_cell_measurement_theta_min     2.14
_cell_measurement_theta_max     24.65
_cell_measurement_temperature     293(2)
_exptl_crystal_description     block
_exptl_crystal_colour     colourless
_exptl_crystal_size_max     0.24
_exptl_crystal_size_mid     0.22
_exptl_crystal_size_min     0.18
_exptl_crystal_density_diffrn     1.583
_exptl_crystal_density_meas     ?
_exptl_crystal_density_method     'not measured'
_exptl_crystal_F_000     464
_exptl_absorpt_coefficient_mu     0.142
_exptl_absorpt_correction_type     none
_exptl_absorpt_process_details     ?
_exptl_absorpt_correction_T_min     ?
_exptl_absorpt_correction_T_max     ?
_exptl_special_details     ?
_diffrn_ambient_temperature     293(2)
_diffrn_radiation_type     MoK\a
_diffrn_radiation_wavelength     0.71073
_diffrn_radiation_source     'fine-focus sealed tube'
_diffrn_radiation_monochromator     graphite
_diffrn_measurement_device_type     'Bruker SMART APEX CCD area-detector'
_diffrn_measurement_method     '\w scans'
_diffrn_detector_area_resol_mean     ?
_diffrn_reflns_number     8631
_diffrn_reflns_av_R_equivalents     0.0183
_diffrn_reflns_av_sigmaI/netI     0.0138
_diffrn_reflns_theta_min     2.55
_diffrn_reflns_theta_max     25.00
_diffrn_reflns_theta_full     25.00
_diffrn_measured_fraction_theta_max     1.000
_diffrn_measured_fraction_theta_full     1.000
_diffrn_reflns_limit_h_min     -8
_diffrn_reflns_limit_h_max     8
_diffrn_reflns_limit_k_min     -14
_diffrn_reflns_limit_k_max     14
_diffrn_reflns_limit_l_min     -12
_diffrn_reflns_limit_l_max     12
_diffrn_standards_number     0
_diffrn_standards_interval_count     .
_diffrn_standards_interval_time     .
_diffrn_standards_decay_%     ?
_refine_special_details
;
Refinement of <i>F</i>^2^ against ALL reflections. The weighted <i>R</i>-factor
<i>wR</i> and goodness of fit <i>S</i> are based on <i>F</i>^2^, conventional
<i>R</i>-factors <i>R</i> are based on <i>F</i>, with <i>F</i> set to zero for
negative <i>F</i>^2^. The threshold expression of <i>F</i>^2^ >
\s(<i>F</i>^2^) is used only for calculating <i>R</i>-factors(gt) <i>etc</i>.
and is not relevant to the choice of reflections for refinement.
<i>R</i>-factors based on <i>F</i>^2^ are statistically about twice as large
as those based on <i>F</i>, and <i>R</i>- factors based on ALL data will be
even larger.
;
_reflns_number_total     1641
_reflns_number_gt     1587
_reflns_threshold_expression     I>2\s(I)
_refine_ls_structure_factor_coef     Fsqd
_refine_ls_matrix_type     full
_refine_ls_R_factor_all     0.0374
_refine_ls_R_factor_gt     0.0367
_refine_ls_wR_factor_gt     0.1013
_refine_ls_wR_factor_ref     0.1022
_refine_ls_goodness_of_fit_ref     1.081
_refine_ls_restrained_S_all     1.084
_refine_ls_number_reflns     1641
_refine_ls_number_parameters     162
_refine_ls_number_restraints     1
_refine_ls_hydrogen_treatment     mixed
_refine_ls_weighting_scheme     calc
_refine_ls_weighting_details
         'calc w=1/[\s^2^(Fo^2^)+(0.0629P)^2^+0.2614P] where P=(Fo^2^+2Fc^2^)/3'
_atom_sites_solution_hydrogens     geom
_atom_sites_solution_primary     direct
_atom_sites_solution_secondary     difmap
_refine_ls_shift/su_max     0.000
_refine_ls_shift/su_mean     0.000
_refine_diff_density_max     0.245
_refine_diff_density_min     -0.228
_refine_ls_extinction_method     '<i>SHELXTL/PC</i> (Sheldrick, 2008)'
_refine_ls_extinction_coef     0.040(6)
_refine_ls_extinction_expression
                                  'Fc^*^=kFc[1+0.001xFc^2^\l^3^/sin(2\q)]^-1/4^'
loop_
    _atom_type_symbol
    _atom_type_description
    _atom_type_scat_dispersion_real
    _atom_type_scat_dispersion_imag
    _atom_type_scat_source
    'C' 'C' 0.0033 0.0016
                         'International Tables Vol C Tables 4.2.6.8 and 6.1.1.4'
    'H' 'H' 0.0000 0.0000
                         'International Tables Vol C Tables 4.2.6.8 and 6.1.1.4'
    'N' 'N' 0.0061 0.0033
                         'International Tables Vol C Tables 4.2.6.8 and 6.1.1.4'
    'O' 'O' 0.0106 0.0060
                         'International Tables Vol C Tables 4.2.6.8 and 6.1.1.4'
_computing_data_collection     '<i>SMART</i> (Bruker, 2001)'
_computing_cell_refinement     '<i>SAINT</i> (Bruker, 2001)'
_computing_data_reduction     '<i>SAINT</i> (Bruker, 2001)'
_computing_structure_solution     '<i>SHELXTL/PC</i> (Sheldrick, 2008)'
_computing_structure_refinement     '<i>SHELXTL/PC</i> (Sheldrick, 2008)'
_computing_molecular_graphics     '<i>PLATON</i> (Spek, 2009)'
_computing_publication_material     '<i>SHELXTL/PC</i> (Sheldrick, 2008)'
loop_
    _atom_site_type_symbol
    _atom_site_label
    _atom_site_fract_x
    _atom_site_fract_y
    _atom_site_fract_z
    _atom_site_U_iso_or_equiv
    _atom_site_adp_type
    _atom_site_calc_flag
    _atom_site_refinement_flags
    _atom_site_occupancy
    _atom_site_symmetry_multiplicity
    _atom_site_disorder_assembly
    _atom_site_disorder_group
    C C1 0.83544(18) 1.03293(11) 0.10352(12) 0.0299(3) Uani d . 1 1 . .
    C C2 0.92061(19) 1.05574(11) 0.23633(13) 0.0326(3) Uani d . 1 1 . .
    H H2A 1.0542 1.0671 0.2321 0.039 Uiso calc R 1 1 . .
    H H2B 0.8676 1.1225 0.2661 0.039 Uiso calc R 1 1 . .
    C C3 0.7146(2) 0.97346(13) 0.38693(16) 0.0440(4) Uani d . 1 1 . .
    H H3A 0.6828 0.9015 0.4120 0.066 Uiso calc RD 1 1 . .
    H H3B 0.6190 1.0005 0.3264 0.066 Uiso calc R 1 1 . .
    H H3C 0.7240 1.0195 0.4606 0.066 Uiso calc R 1 1 . .
    C C4 1.01280(19) 0.88981(11) 0.34586(12) 0.0316(3) Uani d . 1 1 . .
    N N1 0.89312(16) 0.97171(9) 0.32919(11) 0.0323(3) Uani d . 1 1 . .
    N N2 1.1567(2) 0.87994(13) 0.27569(14) 0.0482(4) Uani d . 1 1 . .
    N N3 0.9923(2) 0.81801(10) 0.43697(13) 0.0403(3) Uani d . 1 1 . .
    O O1 0.85571(15) 1.09547(8) 0.01761(9) 0.0385(3) Uani d . 1 1 . .
    O O2 0.74475(17) 0.94241(9) 0.09369(11) 0.0460(3) Uani d . 1 1 . .
    H H1N 1.163(4) 0.912(2) 0.208(3) 0.083(8) Uiso d . 1 1 . .
    H H2N 1.238(3) 0.8321(15) 0.2955(19) 0.051(5) Uiso d . 1 1 . .
    H H3N 1.061(3) 0.7617(18) 0.4380(19) 0.053(5) Uiso d . 1 1 . .
    H H4N 0.914(2) 0.8210(14) 0.495(2) 0.056(6) Uiso d D 1 1 . .
    H H2 0.705(4) 0.9278(19) 0.008(3) 0.084(7) Uiso d . 1 1 . .
    C C11 0.56186(18) 0.81947(11) 0.82074(12) 0.0286(3) Uani d . 1 1 . .
    C C12 0.58163(18) 0.79173(11) 0.67945(12) 0.0284(3) Uani d . 1 1 . .
    O O11 0.45079(14) 0.76467(9) 0.87863(8) 0.0384(3) Uani d . 1 1 . .
    O O12 0.66030(19) 0.89487(11) 0.86180(11) 0.0566(4) Uani d . 1 1 . .
    O O13 0.43397(14) 0.74502(9) 0.62504(9) 0.0385(3) Uani d . 1 1 . .
    O O14 0.72071(16) 0.81332(10) 0.62893(10) 0.0490(4) Uani d . 1 1 . .
    H H13O 0.449(3) 0.7329(19) 0.542(2) 0.071(6) Uiso d . 1 1 . .
loop_
    _atom_site_aniso_label
    _atom_site_aniso_U_11
    _atom_site_aniso_U_22
    _atom_site_aniso_U_33
    _atom_site_aniso_U_12
    _atom_site_aniso_U_13
    _atom_site_aniso_U_23
    C1 0.0297(7) 0.0292(7) 0.0313(7) 0.0010(5) 0.0054(5) 0.0002(5)
    C2 0.0375(7) 0.0294(7) 0.0306(7) -0.0027(5) 0.0004(5) 0.0042(5)
    C3 0.0418(8) 0.0448(9) 0.0472(9) 0.0102(7) 0.0160(7) 0.0084(7)
    C4 0.0357(7) 0.0355(7) 0.0236(6) 0.0037(6) 0.0024(5) -0.0009(5)
    N1 0.0341(6) 0.0333(6) 0.0303(6) 0.0037(5) 0.0064(5) 0.0058(4)
    N2 0.0442(8) 0.0637(9) 0.0384(8) 0.0205(7) 0.0147(6) 0.0151(7)
    N3 0.0507(8) 0.0353(7) 0.0364(7) 0.0121(6) 0.0128(6) 0.0077(5)
    O1 0.0498(6) 0.0348(5) 0.0308(5) -0.0016(4) 0.0019(4) 0.0058(4)
    O2 0.0615(7) 0.0432(6) 0.0335(6) -0.0218(5) 0.0044(5) -0.0033(5)
    C11 0.0283(6) 0.0346(7) 0.0230(6) 0.0007(5) 0.0013(5) -0.0007(5)
    C12 0.0317(7) 0.0304(7) 0.0237(6) 0.0000(5) 0.0045(5) 0.0012(5)
    O11 0.0429(6) 0.0515(6) 0.0215(5) -0.0093(5) 0.0066(4) -0.0017(4)
    O12 0.0687(8) 0.0683(8) 0.0339(6) -0.0311(7) 0.0101(5) -0.0161(5)
    O13 0.0363(6) 0.0575(7) 0.0220(5) -0.0070(5) 0.0042(4) -0.0083(4)
    O14 0.0447(6) 0.0712(8) 0.0330(6) -0.0182(5) 0.0148(5) -0.0060(5)
_geom_special_details
;
 All esds (except the esd in the dihedral angle between two l.s. planes)
 are estimated using the full covariance matrix.  The cell esds are taken
 into account individually in the estimation of esds in distances, angles
 and torsion angles; correlations between esds in cell parameters are only
 used when they are defined by crystal symmetry.  An approximate (isotropic)
 treatment of cell esds is used for estimating esds involving l.s. planes.
;
loop_
    _geom_bond_atom_site_label_1
    _geom_bond_atom_site_label_2
    _geom_bond_site_symmetry_2
    _geom_bond_distance
    _geom_bond_publ_flag
    C1 O1 . 1.2060(17) ?
    C1 O2 . 1.2943(17) ?
    C1 C2 . 1.5090(19) ?
    C2 N1 . 1.4493(17) ?
    C2 H2A . 0.9700 ?
    C2 H2B . 0.9700 ?
    C3 N1 . 1.4540(18) ?
    C3 H3A . 0.9600 ?
    C3 H3B . 0.9600 ?
    C3 H3C . 0.9600 ?
    C4 N2 . 1.3152(19) ?
    C4 N3 . 1.3223(19) ?
    C4 N1 . 1.3296(18) ?
    N2 H1N . 0.82(3) ?
    N2 H2N . 0.85(2) ?
    N3 H3N . 0.85(2) ?
    N3 H4N . 0.86(2) ?
    O2 H2 . 0.94(3) ?
    C11 O12 . 1.2279(17) ?
    C11 O11 . 1.2377(17) ?
    C11 C12 . 1.5413(18) ?
    C12 O14 . 1.1920(17) ?
    C12 O13 . 1.2996(17) ?
    O13 H13O . 0.90(3) ?
loop_
    _geom_angle_atom_site_label_1
    _geom_angle_atom_site_label_2
    _geom_angle_atom_site_label_3
    _geom_angle_site_symmetry_1
    _geom_angle_site_symmetry_3
    _geom_angle
    _geom_angle_publ_flag
    O1 C1 O2 . . 125.59(13) ?
    O1 C1 C2 . . 120.72(12) ?
    O2 C1 C2 . . 113.69(11) ?
    N1 C2 C1 . . 115.09(11) ?
    N1 C2 H2A . . 108.5 ?
    C1 C2 H2A . . 108.5 ?
    N1 C2 H2B . . 108.5 ?
    C1 C2 H2B . . 108.5 ?
    H2A C2 H2B . . 107.5 ?
    N1 C3 H3A . . 109.5 ?
    N1 C3 H3B . . 109.5 ?
    H3A C3 H3B . . 109.5 ?
    N1 C3 H3C . . 109.5 ?
    H3A C3 H3C . . 109.5 ?
    H3B C3 H3C . . 109.5 ?
    N2 C4 N3 . . 118.47(14) ?
    N2 C4 N1 . . 121.30(13) ?
    N3 C4 N1 . . 120.19(13) ?
    C4 N1 C2 . . 121.16(12) ?
    C4 N1 C3 . . 122.23(12) ?
    C2 N1 C3 . . 115.92(11) ?
    C4 N2 H1N . . 122.7(19) ?
    C4 N2 H2N . . 118.7(14) ?
    H1N N2 H2N . . 118(2) ?
    C4 N3 H3N . . 117.5(14) ?
    C4 N3 H4N . . 126.7(10) ?
    H3N N3 H4N . . 115.7(17) ?
    C1 O2 H2 . . 110.9(15) ?
    O12 C11 O11 . . 127.98(12) ?
    O12 C11 C12 . . 114.67(12) ?
    O11 C11 C12 . . 117.35(11) ?
    O14 C12 O13 . . 125.56(12) ?
    O14 C12 C11 . . 121.20(12) ?
    O13 C12 C11 . . 113.24(11) ?
    C12 O13 H13O . . 110.6(15) ?
loop_
    _geom_hbond_atom_site_label_D
    _geom_hbond_atom_site_label_H
    _geom_hbond_atom_site_label_A
    _geom_hbond_site_symmetry_A
    _geom_hbond_distance_DH
    _geom_hbond_distance_HA
    _geom_hbond_distance_DA
    _geom_hbond_angle_DHA
    N2 H1N O1 3_775 0.82(3) 2.37(3) 3.094(2) 148(2)
    N2 H2N O11 4_675 0.85(2) 2.08(2) 2.910(2) 168(2)
    N3 H3N O1 2_745 0.85(2) 2.18(2) 2.985(2) 157(2)
    N3 H4N O14 . 0.86(2) 2.04(2) 2.903(2) 174(2)
    O2 H2 O12 1_554 0.94(3) 1.60(3) 2.538(2) 173(2)
    O13 H13O O11 4_575 0.90(3) 1.72(3) 2.6050(10)
                                                168(2)
