# Supplementary material for: Creatinium hydrogen oxalate
Source: Acta Crystallogr Sect E Struct Rep Online. 2012 Jan 14;68(Pt 2):o416. doi: 10.1107/S1600536812000852 (PMC3275175; doi:10.1107/S1600536812000852)
Supplement: Supplementary file 2 [file e-68-0o416-Isup2.hkl]

# 
# h,k,l, Fc-squared, Fo-squared, sigma(Fo-squared) and status flag 
# 
data_I
_shelx_title ' AK41m in P2(1)/c' 
_shelx_refln_list_code          4 
_shelx_F_calc_maximum      111.79 
_exptl_crystal_F_000       464.00 
_reflns_d_resolution_high  0.8410 
 
loop_ 
 _symmetry_equiv_pos_as_xyz 
 'x, y, z' 
 '-x, y+1/2, -z+1/2' 
 '-x, -y, -z' 
 'x, -y-1/2, z-1/2' 
 
_cell_length_a     7.1545 
_cell_length_b    12.3681 
_cell_length_c    10.5151 
_cell_angle_alpha  90.000 
_cell_angle_beta   94.183 
_cell_angle_gamma  90.000 
 
_shelx_F_squared_multiplier     1.000 
 
loop_ 
 _refln_index_h 
 _refln_index_k 
 _refln_index_l 
 _refln_F_squared_calc 
 _refln_F_squared_meas 
 _refln_F_squared_sigma 
 _refln_observed_status 
   1   0   0      190.36      137.17      1.56 o 
   2   0   0      135.15       93.87      1.08 o 
   3   0   0       69.57       65.13      0.80 o 
   4   0   0        0.60        1.08      0.11 o 
   5   0   0        7.79        7.37      0.28 o 
   6   0   0       45.94       40.42      0.91 o 
   7   0   0      975.43     1043.70     16.56 o 
   8   0   0       24.95       24.84      0.75 o 
   1   1   0      275.17      289.77      2.29 o 
   2   1   0     2191.85     2222.70     20.36 o 
   3   1   0     1649.65     1782.48     13.87 o 
   4   1   0     1315.53     1333.01     10.41 o 
   5   1   0       16.32       15.68      0.29 o 
   6   1   0       15.79       13.61      0.38 o 
   7   1   0       63.46       63.24      0.96 o 
   8   1   0        4.09        4.33      0.25 o 
   0   2   0        1.63        0.68      0.12 o 
   1   2   0    10517.44    10611.92    249.42 o 
   2   2   0     6174.53     5475.51    118.49 o 
   3   2   0        0.42        0.63      0.05 o 
   4   2   0      426.94      467.41      3.70 o 
   5   2   0      494.79      518.53      4.78 o 
   6   2   0       96.25       96.91      1.28 o 
   7   2   0      139.67      147.70      1.88 o 
   8   2   0       65.71       67.19      1.04 o 
   1   3   0       62.77       67.61      0.65 o 
   2   3   0     6643.46     6108.48    201.14 o 
   3   3   0       14.71       13.14      0.36 o 
   4   3   0        7.08        6.04      0.19 o 
   5   3   0      434.45      454.70      4.29 o 
   6   3   0       54.23       49.40      0.67 o 
   7   3   0        2.25        1.82      0.17 o 
   8   3   0      101.77       97.75      1.38 o 
   0   4   0      383.30      330.53      3.69 o 
   1   4   0     3197.36     3397.49     32.22 o 
   2   4   0      552.84      559.18      4.39 o 
   3   4   0      279.42      298.93      2.39 o 
   4   4   0       46.55       43.27      0.46 o 
   5   4   0       27.57       33.02      0.40 o 
   6   4   0      550.98      571.19      5.80 o 
   7   4   0        9.77        9.48      0.43 o 
   8   4   0       47.78       49.82      0.85 o 
   1   5   0        4.77        5.96      0.13 o 
   2   5   0      371.99      367.19      2.92 o 
   3   5   0     1159.03     1195.68      9.35 o 
   4   5   0      372.94      384.34      3.08 o 
   5   5   0       98.35       86.43      0.85 o 
   6   5   0       22.33       22.55      0.48 o 
   7   5   0      131.20      130.42      1.72 o 
   0   6   0      990.02     1087.47     14.87 o 
   1   6   0      256.09      286.57      2.29 o 
   2   6   0       83.37       72.63      0.69 o 
   3   6   0      304.06      300.84      2.42 o 
   4   6   0       94.44       95.41      0.99 o 
   5   6   0       29.94       31.20      0.40 o 
   6   6   0        0.00        0.11      0.11 o 
   7   6   0       12.28       10.83      0.39 o 
   1   7   0     1518.42     1674.74     13.06 o 
   2   7   0        0.04        0.03      0.05 o 
   3   7   0      272.81      254.30      2.22 o 
   4   7   0      166.76      169.91      1.67 o 
   5   7   0      353.84      369.92      3.48 o 
   6   7   0      357.15      373.25      4.34 o 
   7   7   0        0.02        0.14      0.16 o 
   0   8   0       57.60       74.01      1.10 o 
   1   8   0      128.53      107.07      0.99 o 
   2   8   0       71.05       85.03      0.82 o 
   3   8   0      126.06      119.71      1.21 o 
   4   8   0      102.66      103.35      1.08 o 
   5   8   0        1.30        1.56      0.13 o 
   6   8   0      100.12      100.61      1.37 o 
   7   8   0        1.55        2.61      0.21 o 
   1   9   0       84.95       83.69      0.97 o 
   2   9   0      327.23      332.89      3.41 o 
   3   9   0      100.31      112.28      1.11 o 
   4   9   0      314.24      305.57      2.91 o 
   5   9   0       93.47      100.88      1.09 o 
   6   9   0        2.05        2.81      0.25 o 
   0  10   0       25.40       23.81      0.49 o 
   1  10   0       23.44       22.34      0.34 o 
   2  10   0        0.18        0.03      0.09 o 
   3  10   0       40.64       35.88      0.47 o 
   4  10   0        5.41        6.36      0.35 o 
   5  10   0       65.35       63.57      0.85 o 
   6  10   0       46.53       47.76      1.17 o 
   1  11   0       21.11       21.15      0.34 o 
   2  11   0      129.17      136.61      1.39 o 
   3  11   0      147.76      141.06      1.59 o 
   4  11   0       29.33       24.17      0.50 o 
   5  11   0       65.81       66.65      1.00 o 
   0  12   0       36.28       34.96      1.19 o 
   1  12   0       43.69       47.14      0.60 o 
   2  12   0       32.73       30.69      0.50 o 
   3  12   0        0.48        0.11      0.14 o 
   4  12   0        7.68        5.70      0.25 o 
   1  13   0        5.89        4.19      0.20 o 
   2  13   0        0.98        0.90      0.14 o 
   3  13   0        5.71        5.98      0.27 o 
   0  14   0      317.39      336.88      5.65 o 
   1  14   0       26.91       27.86      0.80 o 
   2  14   0       10.25       13.84      0.39 o 
  -8   1   1        3.28        3.77      0.24 o 
  -7   1   1       44.18       48.86      0.78 o 
  -6   1   1       89.08       86.56      1.02 o 
  -5   1   1        6.51        6.48      0.16 o 
  -4   1   1      754.73      814.50      6.39 o 
  -3   1   1     1048.52     1158.28      9.04 o 
  -2   1   1     4319.59     4434.87     66.58 o 
  -1   1   1     1069.82     1041.33      8.17 o 
   0   1   1      476.12      522.78      4.77 o 
   1   1   1       77.31       66.21      0.63 o 
   2   1   1       99.43      117.85      1.02 o 
   3   1   1      675.17      651.23      5.11 o 
   4   1   1        6.25        5.17      0.11 o 
   5   1   1       66.48       56.39      0.79 o 
   6   1   1        2.18        2.06      0.16 o 
   7   1   1       77.94       80.32      1.14 o 
   8   1   1       22.25       25.09      0.56 o 
  -8   2   1       11.75       13.76      0.39 o 
  -7   2   1        9.24       10.03      0.31 o 
  -6   2   1      363.77      367.92      3.79 o 
  -5   2   1      208.22      216.53      1.90 o 
  -4   2   1      313.63      318.26      2.55 o 
  -3   2   1      456.50      481.56      3.79 o 
  -2   2   1     1030.55     1016.71      7.93 o 
  -1   2   1     1670.11     1659.69     12.95 o 
   0   2   1      108.65      130.39      1.12 o 
   1   2   1     4643.47     4373.87     86.54 o 
   2   2   1      812.61      931.47      7.40 o 
   3   2   1        3.96        2.22      0.08 o 
   4   2   1       30.64       21.02      0.25 o 
   5   2   1        3.27        2.78      0.12 o 
   6   2   1        1.65        2.09      0.12 o 
   7   2   1        4.97        3.37      0.22 o 
   8   2   1      136.06      144.25      1.90 o 
  -8   3   1        2.84        2.25      0.20 o 
  -7   3   1       27.84       29.04      0.56 o 
  -6   3   1      351.79      367.69      3.80 o 
  -5   3   1       22.55       22.61      0.30 o 
  -4   3   1      210.29      182.63      1.51 o 
  -3   3   1       12.29        7.01      0.14 o 
  -2   3   1        4.72        5.18      0.09 o 
  -1   3   1     2176.19     2328.31     21.05 o 
   0   3   1      560.83      500.44      4.19 o 
   1   3   1    12496.40     9339.14    541.74 o 
   2   3   1        6.62        7.71      0.15 o 
   3   3   1      594.56      639.49      5.03 o 
   4   3   1      321.00      331.99      2.66 o 
   5   3   1      237.83      248.48      2.19 o 
   6   3   1       45.76       46.04      0.58 o 
   7   3   1        5.06        4.31      0.22 o 
   8   3   1       51.48       58.86      0.95 o 
  -8   4   1        1.34        1.38      0.18 o 
  -7   4   1      100.97      105.60      1.43 o 
  -6   4   1       54.64       61.91      0.80 o 
  -5   4   1      254.34      268.18      2.35 o 
  -4   4   1      418.33      419.12      3.34 o 
  -3   4   1      381.52      389.71      3.10 o 
  -2   4   1     2407.07     2668.63     22.13 o 
  -1   4   1      505.97      495.06      4.16 o 
   0   4   1     1479.19     1588.57     14.49 o 
   1   4   1     2407.36     2555.73     19.87 o 
   2   4   1      280.96      261.42      1.98 o 
   3   4   1      149.20      133.00      1.10 o 
   4   4   1        5.81        4.22      0.13 o 
   5   4   1      305.68      283.10      2.78 o 
   6   4   1      203.42      208.14      2.04 o 
   7   4   1      197.49      199.92      2.47 o 
   8   4   1        2.06        2.41      0.26 o 
  -8   5   1       16.97       17.81      0.46 o 
  -7   5   1       68.23       73.55      1.15 o 
  -6   5   1        8.51        6.94      0.23 o 
  -5   5   1      498.35      518.29      4.44 o 
  -4   5   1       38.45       42.79      0.43 o 
  -3   5   1      214.84      219.01      1.78 o 
  -2   5   1       10.50        5.82      0.13 o 
  -1   5   1      803.57      818.66      6.84 o 
   0   5   1     2622.89     2867.69     25.62 o 
   1   5   1       47.11       50.98      0.46 o 
   2   5   1     1505.39     1646.02     12.81 o 
   3   5   1       54.63       42.66      0.42 o 
   4   5   1      149.04      173.16      1.56 o 
   5   5   1       55.03       54.67      0.59 o 
   6   5   1       14.71       12.73      0.25 o 
   7   5   1        5.71        5.62      0.25 o 
  -7   6   1      103.02      101.05      1.39 o 
  -6   6   1       16.69       18.21      0.40 o 
  -5   6   1      194.60      195.73      1.77 o 
  -4   6   1        0.63        1.28      0.08 o 
  -3   6   1        2.80        2.84      0.10 o 
  -2   6   1      152.46      179.48      1.57 o 
  -1   6   1      318.19      359.72      3.06 o 
   0   6   1      514.21      489.30      4.45 o 
   1   6   1      226.24      255.47      2.05 o 
   2   6   1      443.30      452.17      3.58 o 
   3   6   1      518.89      508.78      4.03 o 
   4   6   1       11.49       11.51      0.21 o 
   5   6   1      131.76      108.75      1.05 o 
   6   6   1        2.86        3.30      0.16 o 
   7   6   1        2.59        3.03      0.22 o 
  -7   7   1        0.62        0.79      0.16 o 
  -6   7   1        0.58        0.63      0.22 o 
  -5   7   1        4.21        3.43      0.15 o 
  -4   7   1       11.72       11.96      0.24 o 
  -3   7   1       16.03       19.65      0.29 o 
  -2   7   1      276.33      242.88      2.28 o 
  -1   7   1        5.55        4.13      0.20 o 
   0   7   1      521.69      500.04      4.55 o 
   1   7   1        0.93        3.51      0.11 o 
   2   7   1       56.90       64.65      0.63 o 
   3   7   1       90.41       94.13      0.89 o 
   4   7   1       21.88       26.49      0.35 o 
   5   7   1        6.12        5.62      0.19 o 
   6   7   1        3.97        3.68      0.23 o 
   7   7   1        8.85        8.74      0.36 o 
  -7   8   1        0.23        0.75      0.16 o 
  -6   8   1      110.98      115.66      1.53 o 
  -5   8   1        1.91        1.53      0.13 o 
  -4   8   1      248.32      240.67      2.13 o 
  -3   8   1      116.51      108.57      2.23 o 
  -2   8   1       13.86       17.95      0.25 o 
  -1   8   1      131.12      163.80      1.46 o 
   0   8   1      201.54      207.22      1.95 o 
   1   8   1       85.93       84.14      0.95 o 
   2   8   1        0.73        0.31      0.10 o 
   3   8   1        3.27        2.64      0.11 o 
   4   8   1       14.48       15.72      0.29 o 
   5   8   1      128.73      115.88      1.22 o 
   6   8   1       10.84        9.30      0.27 o 
   7   8   1        5.73        6.10      0.41 o 
  -6   9   1       80.02       80.74      1.17 o 
  -5   9   1       20.34       18.51      0.34 o 
  -4   9   1        0.11        0.38      0.14 o 
  -3   9   1        5.63        8.60      0.18 o 
  -2   9   1      164.63      155.89      1.41 o 
  -1   9   1      123.90      120.11      1.46 o 
   0   9   1       17.05       19.20      0.47 o 
   1   9   1      185.34      215.63      2.41 o 
   2   9   1        2.05        1.56      0.23 o 
   3   9   1        4.86        8.06      0.22 o 
   4   9   1       96.01       97.05      1.14 o 
   5   9   1        0.58        0.90      0.32 o 
   6   9   1        3.79        3.43      0.22 o 
  -6  10   1        0.04        0.67      0.16 o 
  -5  10   1      123.24      131.55      1.71 o 
  -4  10   1       26.73       27.87      0.76 o 
  -3  10   1       15.71       12.80      0.26 o 
  -2  10   1        9.84        9.83      0.22 o 
  -1  10   1        2.76        4.73      0.16 o 
   0  10   1      109.46      110.00      1.14 o 
   1  10   1      159.22      163.55      1.61 o 
   2  10   1        0.33        0.16      0.10 o 
   3  10   1       17.57       13.58      0.62 o 
   4  10   1      129.55      130.38      1.69 o 
   5  10   1        5.35        4.88      0.33 o 
   6  10   1       24.14       24.86      0.62 o 
  -5  11   1        7.67        7.12      0.30 o 
  -4  11   1       85.68       88.86      1.30 o 
  -3  11   1        5.08        3.63      0.16 o 
  -2  11   1       14.38       17.93      0.31 o 
  -1  11   1       92.04       87.61      1.03 o 
   0  11   1       42.78       39.00      0.51 o 
   1  11   1      120.74      129.84      1.64 o 
   2  11   1        0.02        0.19      0.11 o 
   3  11   1       96.36       89.79      1.24 o 
   4  11   1      139.78      141.29      1.82 o 
   5  11   1       33.17       31.50      0.61 o 
  -4  12   1        6.95        8.09      0.27 o 
  -3  12   1       67.66       72.96      0.84 o 
  -2  12   1        1.31        2.33      0.14 o 
  -1  12   1        2.38        1.87      0.15 o 
   0  12   1       14.67       13.31      0.32 o 
   1  12   1      426.04      456.59      4.69 o 
   2  12   1      304.51      315.93      3.31 o 
   3  12   1       14.43       16.03      0.46 o 
   4  12   1        7.36        6.77      0.36 o 
  -3  13   1        8.43        9.66      0.38 o 
  -2  13   1       96.49       87.46      1.09 o 
  -1  13   1        0.81        0.97      0.14 o 
   0  13   1       37.81       42.46      0.82 o 
   1  13   1        4.80        4.06      0.21 o 
   2  13   1        0.05        0.26      0.20 o 
   3  13   1        5.70        5.82      0.27 o 
  -2  14   1        0.42        0.61      0.14 o 
  -1  14   1       22.27       22.66      0.79 o 
   0  14   1        6.82        5.18      0.25 o 
   1  14   1       54.86       54.55      0.78 o 
   2  14   1       13.76       12.99      0.50 o 
  -8   0   2        9.51        7.89      0.44 o 
  -7   0   2        0.03        0.46      0.35 o 
  -6   0   2      101.13      102.95      1.73 o 
  -5   0   2       54.79       53.46      1.08 o 
  -4   0   2     1063.09     1165.17     12.89 o 
  -3   0   2     1693.74     1844.49     32.89 o 
  -2   0   2     2987.38     3089.72     39.04 o 
  -1   0   2      196.23      170.58      4.07 o 
   0   0   2      771.31      761.46      8.44 o 
   1   0   2      773.39      800.14     11.35 o 
   2   0   2      105.26       82.64      1.39 o 
   3   0   2      590.19      627.24      6.97 o 
   4   0   2        6.04        5.69      0.18 o 
   5   0   2      102.05       87.74      3.52 o 
   6   0   2      131.61      134.97      1.96 o 
   7   0   2       17.58       16.73      0.58 o 
   8   0   2      168.28      179.96      3.25 o 
  -8   1   2        2.97        2.60      0.20 o 
  -7   1   2        8.27        6.45      0.25 o 
  -6   1   2      182.22      180.09      1.77 o 
  -5   1   2       35.77       47.25      0.55 o 
  -4   1   2      178.55      179.31      1.47 o 
  -3   1   2      355.24      362.04      2.87 o 
  -2   1   2      336.51      396.59      3.59 o 
  -1   1   2     1162.09     1153.43     10.35 o 
   0   1   2      979.07      984.99      8.90 o 
   1   1   2      915.90      821.27      7.47 o 
   2   1   2     3435.49     3701.75     37.37 o 
   3   1   2      106.01      119.76      1.07 o 
   4   1   2      108.74      117.86      1.09 o 
   5   1   2        0.44        0.19      0.07 o 
   6   1   2      447.00      460.53      4.31 o 
   7   1   2        0.30        0.28      0.14 o 
   8   1   2        0.22        0.25      0.16 o 
  -8   2   2       17.55       16.54      0.43 o 
  -7   2   2        1.84        2.17      0.17 o 
  -6   2   2      106.73      100.78      1.17 o 
  -5   2   2       60.30       62.34      0.69 o 
  -4   2   2      489.18      522.43      4.41 o 
  -3   2   2      114.14      103.22      0.93 o 
  -2   2   2     1916.73     1980.14     15.41 o 
  -1   2   2      479.37      443.63      3.48 o 
   0   2   2        9.63        9.25      0.14 o 
   1   2   2     3060.90     3150.52     31.59 o 
   2   2   2      138.91      109.03      1.04 o 
   3   2   2      116.33       99.76      0.92 o 
   4   2   2      270.78      276.20      2.40 o 
   5   2   2       14.09       14.69      0.28 o 
   6   2   2       54.72       49.53      0.61 o 
   7   2   2      147.97      147.96      1.90 o 
   8   2   2        1.68        1.53      0.20 o 
  -8   3   2        2.80        3.31      0.24 o 
  -7   3   2       63.20       61.67      1.06 o 
  -6   3   2        6.79        7.93      0.24 o 
  -5   3   2       96.58       98.58      1.03 o 
  -4   3   2      431.16      419.84      3.35 o 
  -3   3   2      167.51      174.51      1.43 o 
  -2   3   2       81.71       70.87      0.61 o 
  -1   3   2       31.08       17.66      0.18 o 
   0   3   2     3852.35     3718.52     86.63 o 
   1   3   2      242.05      220.56      1.89 o 
   2   3   2       89.30       75.57      0.65 o 
   3   3   2      186.27      167.16      1.47 o 
   4   3   2      387.44      411.61      3.52 o 
   5   3   2      227.49      251.62      2.22 o 
   6   3   2       49.79       45.68      0.75 o 
   7   3   2       46.94       45.88      0.96 o 
   8   3   2        1.82        1.98      0.20 o 
  -8   4   2        4.17        3.26      0.24 o 
  -7   4   2       10.73        9.91      0.29 o 
  -6   4   2       13.37       15.83      0.32 o 
  -5   4   2       67.02       77.65      0.84 o 
  -4   4   2      111.57      120.53      1.02 o 
  -3   4   2       21.39       23.97      0.26 o 
  -2   4   2      150.47      175.85      1.42 o 
  -1   4   2        6.17        8.56      0.13 o 
   0   4   2       25.83       19.99      0.28 o 
   1   4   2        3.43        6.30      0.14 o 
   2   4   2      545.70      591.51      4.65 o 
   3   4   2        6.51        4.68      0.09 o 
   4   4   2       10.79       10.50      0.19 o 
   5   4   2        0.99        1.52      0.10 o 
   6   4   2       45.97       44.94      0.57 o 
   7   4   2       33.77       36.02      0.66 o 
  -7   5   2        3.97        4.53      0.21 o 
  -6   5   2       11.28        9.99      0.27 o 
  -5   5   2      641.83      639.02      5.84 o 
  -4   5   2      352.22      366.85      2.97 o 
  -3   5   2       33.18       36.34      0.37 o 
  -2   5   2       46.88       50.68      0.66 o 
  -1   5   2      212.18      186.29      1.62 o 
   0   5   2        7.82        4.04      0.10 o 
   1   5   2       43.57       57.58      0.51 o 
   2   5   2      228.26      202.02      1.89 o 
   3   5   2      251.75      305.85      2.46 o 
   4   5   2       18.69       19.23      0.27 o 
   5   5   2        8.99        6.59      0.18 o 
   6   5   2       54.50       49.70      0.62 o 
   7   5   2       12.87       14.54      0.41 o 
  -7   6   2       14.48       14.77      0.40 o 
  -6   6   2        0.49        0.88      0.16 o 
  -5   6   2      189.45      195.83      2.35 o 
  -4   6   2       18.84       17.79      0.24 o 
  -3   6   2      387.61      374.66      2.99 o 
  -2   6   2      599.39      653.09      5.49 o 
  -1   6   2      120.32      115.24      1.04 o 
   0   6   2       51.53       43.51      0.44 o 
   1   6   2       84.81       86.06      0.74 o 
   2   6   2       43.88       62.91      0.64 o 
   3   6   2      166.91      174.86      1.56 o 
   4   6   2      133.86      112.74      1.06 o 
   5   6   2       34.54       32.73      0.41 o 
   6   6   2       26.66       29.39      0.44 o 
   7   6   2        8.49        8.64      0.36 o 
  -7   7   2       23.86       23.88      0.52 o 
  -6   7   2       38.70       40.55      0.69 o 
  -5   7   2       14.02       10.84      0.80 o 
  -4   7   2      332.77      351.76      3.04 o 
  -3   7   2      166.17      164.49      1.48 o 
  -2   7   2      127.99      120.38      1.10 o 
  -1   7   2       49.68       51.87      0.53 o 
   0   7   2        5.08        3.78      0.21 o 
   1   7   2      113.66      144.87      1.20 o 
   2   7   2      298.52      289.91      2.34 o 
   3   7   2      315.96      352.09      3.29 o 
   4   7   2        0.46        0.58      0.17 o 
   5   7   2       14.44       14.58      0.26 o 
   6   7   2       14.70       15.30      0.30 o 
   7   7   2        2.96        3.57      0.33 o 
  -7   8   2       88.65       96.55      1.50 o 
  -6   8   2      149.35      154.19      1.95 o 
  -5   8   2        0.14        0.04      0.12 o 
  -4   8   2        5.00        3.00      0.20 o 
  -3   8   2      236.52      241.19      2.13 o 
  -2   8   2       14.36        8.26      0.19 o 
  -1   8   2      131.67      107.91      1.00 o 
   0   8   2        9.66       11.20      0.18 o 
   1   8   2     1051.96     1046.86     27.30 o 
   2   8   2      189.32      190.84      1.69 o 
   3   8   2      104.18       92.46      0.98 o 
   4   8   2      118.48      105.99      1.38 o 
   5   8   2       49.08       45.98      0.66 o 
   6   8   2       29.90       27.99      0.49 o 
  -6   9   2        4.57        3.22      0.22 o 
  -5   9   2       53.64       58.84      0.89 o 
  -4   9   2       38.55       42.81      0.51 o 
  -3   9   2      118.63      122.82      1.26 o 
  -2   9   2      159.62      164.93      1.61 o 
  -1   9   2        0.35        0.51      0.08 o 
   0   9   2      194.08      195.35      1.87 o 
   1   9   2      108.35      122.74      1.23 o 
   2   9   2      264.78      277.23      2.88 o 
   3   9   2       14.77       15.78      0.35 o 
   4   9   2       23.26       15.42      0.36 o 
   5   9   2      105.90      106.60      1.65 o 
   6   9   2       19.84       20.23      0.42 o 
  -6  10   2        1.13        1.82      0.20 o 
  -5  10   2       57.62       60.13      1.01 o 
  -4  10   2        1.50        1.50      0.13 o 
  -3  10   2       66.26       58.49      0.69 o 
  -2  10   2        5.31        5.41      0.19 o 
  -1  10   2      253.70      245.48      2.34 o 
   0  10   2       10.99        6.49      0.21 o 
   1  10   2       82.31       81.83      0.98 o 
   2  10   2        4.76        3.10      0.26 o 
   3  10   2        1.41        0.70      0.12 o 
   4  10   2       85.09       83.16      1.17 o 
   5  10   2       13.24        9.68      0.32 o 
  -5  11   2        0.03       -0.04      0.22 o 
  -4  11   2        0.43        0.31      0.16 o 
  -3  11   2       40.46       39.81      0.53 o 
  -2  11   2       14.69       13.34      0.29 o 
  -1  11   2      190.46      189.80      2.06 o 
   0  11   2      346.64      355.94      3.68 o 
   1  11   2       13.24       12.66      0.29 o 
   2  11   2       55.74       49.43      0.77 o 
   3  11   2        4.80        4.89      0.24 o 
   4  11   2        0.06        0.16      0.13 o 
   5  11   2        5.43        3.93      0.25 o 
  -4  12   2      133.73      129.43      1.69 o 
  -3  12   2        5.39        5.59      0.25 o 
  -2  12   2        0.09       -0.01      0.11 o 
  -1  12   2      108.83      116.30      1.36 o 
   0  12   2       98.61      100.99      1.21 o 
   1  12   2        4.76        4.00      0.20 o 
   2  12   2       43.61       42.14      0.83 o 
   3  12   2       48.11       49.21      0.79 o 
   4  12   2       15.41       13.67      0.39 o 
  -3  13   2       22.61       26.16      0.48 o 
  -2  13   2       66.45       59.76      0.81 o 
  -1  13   2       66.93       65.82      0.97 o 
   0  13   2      243.83      265.81      2.85 o 
   1  13   2       31.17       33.84      0.59 o 
   2  13   2       70.33       74.48      1.09 o 
   3  13   2       17.64       17.61      0.44 o 
  -2  14   2       29.46       31.55      0.55 o 
  -1  14   2       19.86       22.99      0.57 o 
   0  14   2        3.91        3.70      0.21 o 
   1  14   2        0.95        1.35      0.17 o 
   2  14   2       49.69       51.10      0.85 o 
  -8   1   3       12.21       11.81      0.37 o 
  -7   1   3       32.53       27.03      0.47 o 
  -6   1   3       38.46       36.63      0.50 o 
  -5   1   3       26.71       22.63      0.35 o 
  -4   1   3      127.66      125.30      1.23 o 
  -3   1   3      101.84      103.90      1.02 o 
  -2   1   3      282.95      250.33      2.08 o 
  -1   1   3       64.47       49.35      0.43 o 
   0   1   3     1328.51     1346.07     10.49 o 
   1   1   3     6611.47     6216.91    299.63 o 
   2   1   3      141.63      133.09      1.26 o 
   3   1   3     1047.89     1036.24      8.68 o 
   4   1   3      483.01      493.64      4.20 o 
   5   1   3       62.94       54.91      1.38 o 
   6   1   3       23.43       24.40      0.39 o 
   7   1   3       86.32       84.99      1.07 o 
   8   1   3      154.60      168.32      2.18 o 
  -8   2   3        0.62        0.95      0.26 o 
  -7   2   3       94.86       92.05      1.14 o 
  -6   2   3      161.54      148.47      1.68 o 
  -5   2   3      251.05      252.47      2.61 o 
  -4   2   3      754.47      775.63      7.03 o 
  -3   2   3       97.43      115.61      0.97 o 
  -2   2   3      265.46      293.97      2.33 o 
  -1   2   3       34.33       37.37      0.70 o 
   0   2   3        0.21        2.42      0.07 o 
   1   2   3     1083.19     1253.37      9.78 o 
   2   2   3     1144.81     1168.88      9.77 o 
   3   2   3      863.12      762.62      6.41 o 
   4   2   3      187.71      208.97      1.86 o 
   5   2   3       39.93       29.11      0.43 o 
   6   2   3       52.75       56.62      0.68 o 
   7   2   3       11.62       12.14      0.43 o 
   8   2   3        4.36        5.38      0.32 o 
  -8   3   3       38.65       42.00      0.75 o 
  -7   3   3        5.27        5.23      0.22 o 
  -6   3   3        4.00        3.59      0.15 o 
  -5   3   3       53.84       50.67      0.60 o 
  -4   3   3      302.88      334.62      3.11 o 
  -3   3   3     1014.29     1123.83     10.63 o 
  -2   3   3     1157.85     1227.41      9.57 o 
  -1   3   3     1178.62     1229.83      9.73 o 
   0   3   3       36.56       33.44      0.36 o 
   1   3   3      349.35      369.14      3.14 o 
   2   3   3       44.91       33.09      0.34 o 
   3   3   3      748.87      847.28      7.13 o 
   4   3   3       16.67       18.99      0.28 o 
   5   3   3       26.72       33.06      0.45 o 
   6   3   3       58.76       56.76      0.69 o 
   7   3   3        1.38        1.08      0.15 o 
  -8   4   3       29.02       25.35      0.56 o 
  -7   4   3        7.31        6.00      0.24 o 
  -6   4   3      301.68      296.09      3.11 o 
  -5   4   3      296.36      315.49      2.97 o 
  -4   4   3      256.74      263.27      2.47 o 
  -3   4   3      226.97      261.92      2.25 o 
  -2   4   3      204.09      208.49      1.69 o 
  -1   4   3      760.46      832.42      6.51 o 
   0   4   3      256.32      236.44      2.03 o 
   1   4   3       54.63       80.37      0.68 o 
   2   4   3     1613.90     1729.47     14.18 o 
   3   4   3        2.21        1.16      0.08 o 
   4   4   3       87.25      102.12      0.97 o 
   5   4   3      300.70      294.79      2.60 o 
   6   4   3      154.51      160.68      1.64 o 
   7   4   3       10.13        9.96      0.34 o 
  -7   5   3       87.09       90.84      1.27 o 
  -6   5   3      160.06      162.92      1.81 o 
  -5   5   3      237.90      247.92      2.38 o 
  -4   5   3       46.42       39.22      0.48 o 
  -3   5   3       79.31       67.16      0.61 o 
  -2   5   3       90.66       81.90      0.76 o 
  -1   5   3      425.63      439.24      3.47 o 
   0   5   3       26.44       28.25      0.32 o 
   1   5   3      670.55      603.28      4.74 o 
   2   5   3     1335.34     1387.00     13.16 o 
   3   5   3      778.93      839.06      7.07 o 
   4   5   3        0.80        1.79      0.10 o 
   5   5   3       52.21       49.62      0.60 o 
   6   5   3       74.94       75.67      0.97 o 
   7   5   3       14.97       13.61      0.45 o 
  -7   6   3        0.01        0.49      0.16 o 
  -6   6   3      118.71      118.38      1.56 o 
  -5   6   3       49.19       45.92      1.15 o 
  -4   6   3        8.30        6.26      0.16 o 
  -3   6   3      477.59      516.91      4.74 o 
  -2   6   3        1.16        1.62      0.08 o 
  -1   6   3     2103.85     2247.02     18.65 o 
   0   6   3      831.31      865.72      9.07 o 
   1   6   3      731.66      730.73      5.74 o 
   2   6   3       85.72       88.16      0.77 o 
   3   6   3       11.56       17.72      0.32 o 
   4   6   3        1.69        1.94      0.11 o 
   5   6   3        8.59       10.01      0.23 o 
   6   6   3        9.53        8.69      0.26 o 
   7   6   3        0.28        0.37      0.18 o 
  -7   7   3        3.29        3.48      0.24 o 
  -6   7   3        2.59        3.09      0.20 o 
  -5   7   3        3.82        4.38      0.19 o 
  -4   7   3       11.12        9.36      0.21 o 
  -3   7   3        8.91        9.16      0.20 o 
  -2   7   3        5.28        7.01      0.15 o 
  -1   7   3       13.92       19.25      0.26 o 
   0   7   3        8.40        6.52      0.14 o 
   1   7   3        3.63        4.48      0.10 o 
   2   7   3      179.18      191.59      1.83 o 
   3   7   3       25.90       25.90      0.86 o 
   4   7   3       35.15       36.69      0.53 o 
   5   7   3       42.47       43.33      0.56 o 
   6   7   3        0.41        0.55      0.19 o 
   7   7   3       11.09       10.12      0.50 o 
  -6   8   3       14.75       13.52      0.37 o 
  -5   8   3      310.90      331.70      4.42 o 
  -4   8   3      233.99      226.22      2.74 o 
  -3   8   3       42.72       45.30      0.54 o 
  -2   8   3      386.60      390.12      3.34 o 
  -1   8   3      170.00      167.16      1.50 o 
   0   8   3      110.24      103.66      3.07 o 
   1   8   3      413.40      406.51      3.76 o 
   2   8   3      451.73      458.32      4.23 o 
   3   8   3       33.96       26.15      0.41 o 
   4   8   3       52.58       42.38      0.54 o 
   5   8   3       78.16       80.53      1.13 o 
   6   8   3        2.53        2.73      0.20 o 
  -6   9   3        1.59        1.90      0.18 o 
  -5   9   3       84.97       82.77      1.65 o 
  -4   9   3        2.98        4.31      0.18 o 
  -3   9   3      199.94      199.27      2.22 o 
  -2   9   3        1.62        1.40      0.10 o 
  -1   9   3      195.76      220.95      2.13 o 
   0   9   3      189.39      190.82      2.42 o 
   1   9   3      138.48      141.23      1.55 o 
   2   9   3      226.86      218.16      2.60 o 
   3   9   3       42.54       42.28      0.67 o 
   4   9   3        0.20        0.08      0.12 o 
   5   9   3       46.60       38.49      0.76 o 
   6   9   3        3.05        2.65      0.23 o 
  -6  10   3       74.18       79.21      1.23 o 
  -5  10   3        1.39        1.45      0.16 o 
  -4  10   3       48.17       45.33      0.58 o 
  -3  10   3      377.68      390.35      3.67 o 
  -2  10   3       24.51       24.34      0.41 o 
  -1  10   3        0.66        1.62      0.19 o 
   0  10   3      189.49      184.88      1.99 o 
   1  10   3      242.34      244.09      2.58 o 
   2  10   3       18.59       19.86      0.46 o 
   3  10   3       34.51       31.92      0.58 o 
   4  10   3       92.32       93.65      1.30 o 
   5  10   3       83.86       72.94      1.09 o 
  -5  11   3       14.98       17.74      0.71 o 
  -4  11   3        0.80        0.65      0.12 o 
  -3  11   3      104.26      110.56      1.30 o 
  -2  11   3       83.84       79.49      0.99 o 
  -1  11   3       95.74      108.02      1.26 o 
   0  11   3       10.32        7.95      0.25 o 
   1  11   3        3.79        2.91      0.17 o 
   2  11   3        0.11        0.42      0.12 o 
   3  11   3        0.82        0.34      0.14 o 
   4  11   3        8.58        8.95      0.32 o 
   5  11   3        0.60        0.80      0.16 o 
  -4  12   3       93.14       94.94      1.51 o 
  -3  12   3        4.95        5.52      0.23 o 
  -2  12   3      140.94      149.96      1.90 o 
  -1  12   3       17.66       15.59      0.34 o 
   0  12   3       29.93       26.84      0.46 o 
   1  12   3        1.95        1.74      0.37 o 
   2  12   3       24.58       22.50      0.47 o 
   3  12   3      137.43      144.11      1.88 o 
   4  12   3        1.93        0.78      0.16 o 
  -3  13   3        0.10       -0.11      0.12 o 
  -2  13   3        1.05        1.46      0.16 o 
  -1  13   3        0.54        0.52      0.14 o 
   0  13   3       37.82       38.32      0.60 o 
   1  13   3       16.15       15.05      0.40 o 
   2  13   3       27.19       28.16      0.57 o 
   3  13   3        0.23        0.77      0.16 o 
  -1  14   3        5.73        5.82      0.26 o 
   0  14   3       37.75       37.38      0.60 o 
   1  14   3        2.90        2.88      0.36 o 
  -8   0   4      116.77      127.05      2.44 o 
  -7   0   4      154.96      157.01      2.28 o 
  -6   0   4      285.05      254.47      3.47 o 
  -5   0   4       19.73       21.49      0.76 o 
  -4   0   4      723.74      754.49      9.68 o 
  -3   0   4     1143.99     1277.61     16.25 o 
  -2   0   4       18.92       17.64      0.33 o 
  -1   0   4     2668.63     2932.92     61.55 o 
   0   0   4     8302.88     7090.29     91.47 o 
   1   0   4     8567.95     7480.79    165.89 o 
   2   0   4      266.74      258.27      2.93 o 
   3   0   4      460.68      505.43      6.45 o 
   4   0   4      800.77      803.58     10.42 o 
   5   0   4       26.79       23.10      0.51 o 
   6   0   4        6.35        6.83      0.28 o 
   7   0   4      195.22      204.33      2.92 o 
  -8   1   4       35.06       36.67      0.69 o 
  -7   1   4       10.84        9.86      0.25 o 
  -6   1   4        0.18        0.70      0.10 o 
  -5   1   4      124.23      125.64      1.55 o 
  -4   1   4      841.95      892.81      8.08 o 
  -3   1   4      540.41      552.45      5.02 o 
  -2   1   4     1111.11     1230.47     11.33 o 
  -1   1   4     2400.23     2575.16     20.02 o 
   0   1   4        3.36        4.35      0.10 o 
   1   1   4      808.53      790.61      6.62 o 
   2   1   4      111.43      116.58      1.05 o 
   3   1   4     1116.42     1108.21      9.29 o 
   4   1   4      488.77      512.33      4.74 o 
   5   1   4      374.52      377.74      3.57 o 
   6   1   4        1.08        1.07      0.11 o 
   7   1   4       42.83       42.63      0.65 o 
  -8   2   4       83.34       77.64      1.52 o 
  -7   2   4      100.06      100.47      1.21 o 
  -6   2   4      109.96      107.60      1.14 o 
  -5   2   4       35.65       27.80      0.43 o 
  -4   2   4       13.34       15.67      0.35 o 
  -3   2   4      330.50      358.42      2.85 o 
  -2   2   4      694.19      675.32      5.30 o 
  -1   2   4     3686.79     3939.81     30.58 o 
   0   2   4      949.10      984.21      7.70 o 
   1   2   4       64.93       65.50      0.61 o 
   2   2   4     1860.80     2019.31     15.72 o 
   3   2   4       41.26       37.32      0.41 o 
   4   2   4        0.28        0.56      0.08 o 
   5   2   4        2.61        2.79      0.22 o 
   6   2   4      110.22      115.63      1.23 o 
   7   2   4        0.91        1.00      0.13 o 
  -8   3   4       34.48       32.88      0.65 o 
  -7   3   4        0.64        0.79      0.14 o 
  -6   3   4       82.35       84.16      0.93 o 
  -5   3   4        0.39        0.41      0.10 o 
  -4   3   4      344.78      362.95      3.37 o 
  -3   3   4      247.90      265.91      2.14 o 
  -2   3   4      150.48      154.19      1.27 o 
  -1   3   4     1897.88     1999.97     15.57 o 
   0   3   4     1526.22     1750.59     14.60 o 
   1   3   4     3594.06     3859.95     32.11 o 
   2   3   4        1.21        2.31      0.18 o 
   3   3   4     1337.17     1404.53     11.76 o 
   4   3   4       30.63       37.40      0.47 o 
   5   3   4       37.86       34.23      0.47 o 
   6   3   4      222.96      222.26      2.20 o 
   7   3   4        3.70        3.37      0.19 o 
  -7   4   4      184.28      190.20      2.11 o 
  -6   4   4       42.09       37.20      0.55 o 
  -5   4   4       17.43       19.09      0.31 o 
  -4   4   4       45.27       36.27      0.45 o 
  -3   4   4     1466.64     1593.90     16.59 o 
  -2   4   4      558.20      583.38      4.59 o 
  -1   4   4       76.26       70.28      0.61 o 
   0   4   4     2552.78     2824.25     23.51 o 
   1   4   4      215.69      187.04      1.65 o 
   2   4   4      114.92      114.80      1.08 o 
   3   4   4     1467.60     1478.76     12.37 o 
   4   4   4       92.87       88.89      0.87 o 
   5   4   4        5.25        4.26      0.19 o 
   6   4   4       19.27       18.37      0.37 o 
   7   4   4       93.72      100.86      1.48 o 
  -7   5   4       34.27       32.68      0.63 o 
  -6   5   4      137.34      134.75      1.70 o 
  -5   5   4       35.95       35.36      0.60 o 
  -4   5   4      402.36      407.78      3.85 o 
  -3   5   4      543.64      512.83      4.19 o 
  -2   5   4      345.68      374.34      2.99 o 
  -1   5   4      371.62      432.91      3.43 o 
   0   5   4       68.11       88.37      0.82 o 
   1   5   4       94.93       87.32      0.82 o 
   2   5   4      172.37      184.80      1.64 o 
   3   5   4       32.14       30.31      0.45 o 
   4   5   4      627.52      586.84      5.43 o 
   5   5   4       27.96       23.71      0.42 o 
   6   5   4        8.54        8.69      0.32 o 
   7   5   4      147.78      149.65      1.75 o 
  -7   6   4       10.21        9.77      0.34 o 
  -6   6   4        0.49        0.21      0.18 o 
  -5   6   4       82.66       83.86      1.02 o 
  -4   6   4      110.88      107.16      1.21 o 
  -3   6   4       54.67       52.86      0.59 o 
  -2   6   4      428.08      458.84      3.90 o 
  -1   6   4      530.66      569.74      4.81 o 
   0   6   4       16.08       13.34      0.19 o 
   1   6   4     1082.41     1128.79      9.47 o 
   2   6   4      332.40      347.78      8.95 o 
   3   6   4      195.85      187.13      2.01 o 
   4   6   4        6.05        5.02      0.19 o 
   5   6   4      136.04      141.88      1.47 o 
   6   6   4       15.36       16.23      0.36 o 
   7   6   4        0.47        0.46      0.14 o 
  -7   7   4        0.21        0.31      0.16 o 
  -6   7   4       12.99       13.51      0.37 o 
  -5   7   4     1592.67     1669.93     16.45 o 
  -4   7   4      202.43      212.09      2.25 o 
  -3   7   4      265.16      259.68      2.27 o 
  -2   7   4      245.19      225.36      1.98 o 
  -1   7   4      199.14      184.38      3.78 o 
   0   7   4        0.05        0.35      0.13 o 
   1   7   4       21.13       23.08      0.59 o 
   2   7   4      505.57      476.32      4.41 o 
   3   7   4       58.58       65.55      0.74 o 
   4   7   4       11.39       10.83      0.24 o 
   5   7   4      185.27      199.19      2.19 o 
   6   7   4      323.35      308.65      3.31 o 
  -6   8   4        0.65        0.55      0.16 o 
  -5   8   4        2.50        1.98      0.16 o 
  -4   8   4       11.50       11.78      0.28 o 
  -3   8   4       62.42       60.77      0.64 o 
  -2   8   4      579.59      596.69      5.48 o 
  -1   8   4      128.16      127.28      1.44 o 
   0   8   4       73.37       75.09      0.81 o 
   1   8   4        0.28        0.44      0.14 o 
   2   8   4      388.36      364.84      3.77 o 
   3   8   4        2.21        2.52      0.15 o 
   4   8   4       45.11       45.27      0.65 o 
   5   8   4        3.65        3.30      0.18 o 
   6   8   4       15.83       15.61      0.48 o 
  -6   9   4        7.86        6.11      0.27 o 
  -5   9   4        0.24        0.28      0.12 o 
  -4   9   4      286.93      293.17      3.59 o 
  -3   9   4       87.23       82.50      0.99 o 
  -2   9   4        4.27        4.06      0.16 o 
  -1   9   4      410.17      425.08      3.96 o 
   0   9   4       64.80       61.65      0.70 o 
   1   9   4        0.54        0.80      0.10 o 
   2   9   4       76.11       78.26      0.95 o 
   3   9   4       21.60       21.29      0.43 o 
   4   9   4       95.95       90.78      1.26 o 
   5   9   4       13.20        9.95      0.31 o 
  -5  10   4       30.98       31.73      1.26 o 
  -4  10   4        9.70       12.01      0.35 o 
  -3  10   4      231.60      240.55      2.62 o 
  -2  10   4       13.81       11.79      0.25 o 
  -1  10   4        2.16        2.45      0.15 o 
   0  10   4       23.68       22.71      0.39 o 
   1  10   4      115.29      104.06      1.31 o 
   2  10   4        1.86        1.84      0.22 o 
   3  10   4      137.40      134.64      1.73 o 
   4  10   4        0.06       -0.08      0.14 o 
   5  10   4        6.48        6.32      0.27 o 
  -5  11   4       14.47       11.76      0.52 o 
  -4  11   4        1.53        1.25      0.21 o 
  -3  11   4        0.62        0.57      0.12 o 
  -2  11   4      123.86      123.16      1.42 o 
  -1  11   4        1.59        0.88      0.12 o 
   0  11   4        8.20        9.17      0.37 o 
   1  11   4      170.78      163.21      1.81 o 
   2  11   4       10.65        8.80      0.30 o 
   3  11   4       20.09       19.55      0.45 o 
   4  11   4        5.96        7.81      0.31 o 
  -4  12   4       17.07       18.63      0.82 o 
  -3  12   4       18.30       17.93      0.48 o 
  -2  12   4        1.67        1.60      0.15 o 
  -1  12   4       17.52       17.45      0.36 o 
   0  12   4        4.13        3.22      0.21 o 
   1  12   4       44.05       47.61      0.84 o 
   2  12   4       88.69       83.62      1.21 o 
   3  12   4       45.32       38.95      0.72 o 
  -3  13   4        3.62        4.12      0.21 o 
  -2  13   4       21.50       23.49      0.45 o 
  -1  13   4       51.47       52.58      0.80 o 
   0  13   4        0.15        0.13      0.18 o 
   1  13   4       44.39       44.56      0.76 o 
   2  13   4       13.56       10.97      0.35 o 
  -8   1   5        4.29        3.35      0.22 o 
  -7   1   5        1.05        0.08      0.10 o 
  -6   1   5       36.01       24.31      0.38 o 
  -5   1   5      118.06      115.03      1.19 o 
  -4   1   5       14.61       15.29      0.26 o 
  -3   1   5       85.13      100.46      1.02 o 
  -2   1   5      560.43      583.76      4.59 o 
  -1   1   5      328.55      315.52      2.52 o 
   0   1   5      215.98      218.95      1.76 o 
   1   1   5      143.41      141.27      1.25 o 
   2   1   5        5.17        2.51      0.13 o 
   3   1   5      105.44      113.05      1.04 o 
   4   1   5       71.28       76.71      0.83 o 
   5   1   5        0.17        0.21      0.11 o 
   6   1   5        2.08        2.05      0.13 o 
   7   1   5       10.09        9.43      0.29 o 
  -7   2   5      121.36      125.60      1.35 o 
  -6   2   5        0.94        0.24      0.10 o 
  -5   2   5       27.28       24.49      0.36 o 
  -4   2   5        6.97        8.41      0.19 o 
  -3   2   5       47.39       43.58      0.68 o 
  -2   2   5      468.54      490.33      3.87 o 
  -1   2   5      937.06     1006.69      7.87 o 
   0   2   5      487.07      452.98      3.58 o 
   1   2   5      472.57      409.17      3.25 o 
   2   2   5       33.31       46.42      0.49 o 
   3   2   5       97.52       88.44      0.84 o 
   4   2   5       33.12       31.73      0.43 o 
   5   2   5        0.52        1.93      0.24 o 
   6   2   5        8.84        7.42      0.24 o 
   7   2   5        7.89        6.39      0.26 o 
  -7   3   5       10.54       10.15      0.31 o 
  -6   3   5       64.20       56.50      0.69 o 
  -5   3   5       36.27       29.22      0.42 o 
  -4   3   5        9.05        9.93      0.21 o 
  -3   3   5       45.00       42.29      0.70 o 
  -2   3   5       30.24       25.42      0.27 o 
  -1   3   5      142.93      151.90      1.25 o 
   0   3   5      231.57      214.69      1.87 o 
   1   3   5      836.72      892.39      7.49 o 
   2   3   5      171.89      149.61      1.25 o 
   3   3   5        0.09        0.73      0.08 o 
   4   3   5       28.47       26.33      0.42 o 
   5   3   5       12.17       10.81      0.28 o 
   6   3   5       15.17       14.81      0.51 o 
   7   3   5        7.45        5.44      0.25 o 
  -7   4   5       32.41       31.94      0.85 o 
  -6   4   5      180.58      180.66      1.82 o 
  -5   4   5       58.94       59.37      0.69 o 
  -4   4   5       91.95       88.36      0.93 o 
  -3   4   5       20.18       22.43      0.58 o 
  -2   4   5      388.34      396.15      3.16 o 
  -1   4   5     1591.86     1848.30     15.29 o 
   0   4   5     2121.70     2239.64     18.68 o 
   1   4   5       13.42       15.78      0.28 o 
   2   4   5      148.65      155.62      1.52 o 
   3   4   5        9.26        9.49      0.21 o 
   4   4   5        1.96        3.45      0.39 o 
   5   4   5      125.05      121.49      1.42 o 
   6   4   5        0.17        0.24      0.12 o 
   7   4   5       95.40       96.20      1.22 o 
  -7   5   5        0.21        0.10      0.14 o 
  -6   5   5        7.59        6.65      0.24 o 
  -5   5   5      112.88      105.94      1.23 o 
  -4   5   5      620.72      622.05      6.22 o 
  -3   5   5      550.32      584.98      4.63 o 
  -2   5   5       13.69       10.23      0.17 o 
  -1   5   5        9.41       13.03      0.19 o 
   0   5   5        0.35        0.07      0.06 o 
   1   5   5       57.57       59.71      0.60 o 
   2   5   5      224.25      224.50      3.31 o 
   3   5   5       63.94       69.96      0.78 o 
   4   5   5       29.18       31.44      0.48 o 
   5   5   5       52.17       46.06      0.67 o 
   6   5   5        0.85        0.84      0.14 o 
  -7   6   5      242.25      247.82      3.03 o 
  -6   6   5       13.59       14.50      0.47 o 
  -5   6   5      139.42      139.15      1.57 o 
  -4   6   5      150.84      167.30      1.81 o 
  -3   6   5        0.51        1.14      0.09 o 
  -2   6   5        8.29        6.59      0.16 o 
  -1   6   5        4.40        4.79      0.16 o 
   0   6   5       19.15       23.44      0.35 o 
   1   6   5       45.51       24.00      0.87 o 
   2   6   5      188.56      159.58      1.58 o 
   3   6   5       46.56       42.15      0.53 o 
   4   6   5      230.84      238.67      2.33 o 
   5   6   5      199.90      197.92      2.46 o 
   6   6   5       10.20       11.58      0.32 o 
  -6   7   5       52.68       58.57      1.06 o 
  -5   7   5       32.64       35.14      0.54 o 
  -4   7   5       73.99       75.07      0.92 o 
  -3   7   5       84.34       75.53      0.82 o 
  -2   7   5       20.96       26.36      0.37 o 
  -1   7   5        9.41        9.89      0.20 o 
   0   7   5       12.03       11.43      0.37 o 
   1   7   5      735.41      769.55      7.03 o 
   2   7   5       33.47       32.71      0.62 o 
   3   7   5       30.21       29.91      0.56 o 
   4   7   5       35.76       29.60      0.44 o 
   5   7   5        7.38        7.88      0.25 o 
   6   7   5       24.98       25.04      0.53 o 
  -6   8   5       24.54       23.58      0.52 o 
  -5   8   5        3.11        3.12      0.26 o 
  -4   8   5        1.85        1.75      0.16 o 
  -3   8   5        4.21        3.10      0.18 o 
  -2   8   5       19.62       17.44      0.30 o 
  -1   8   5      352.19      346.12      3.25 o 
   0   8   5       45.86       36.03      0.47 o 
   1   8   5        1.41        0.65      0.10 o 
   2   8   5        3.17        2.01      0.16 o 
   3   8   5        0.00        0.06      0.11 o 
   4   8   5      125.97      125.78      1.46 o 
   5   8   5       99.86      100.85      1.39 o 
   6   8   5       34.87       35.48      0.77 o 
  -6   9   5        3.55        3.53      0.27 o 
  -5   9   5        3.29        3.27      0.27 o 
  -4   9   5        3.54        5.14      0.24 o 
  -3   9   5        0.82        1.30      0.14 o 
  -2   9   5       76.38       75.53      0.84 o 
  -1   9   5       66.32       67.52      0.77 o 
   0   9   5       52.39       56.53      0.66 o 
   1   9   5       62.06       59.84      0.80 o 
   2   9   5      243.83      252.66      2.68 o 
   3   9   5       12.46       11.51      0.29 o 
   4   9   5        8.63        5.73      0.29 o 
   5   9   5       37.53       34.82      0.66 o 
  -5  10   5       11.24       10.97      0.35 o 
  -4  10   5      107.19      109.21      1.46 o 
  -3  10   5      135.14      138.07      1.43 o 
  -2  10   5        4.39        5.65      0.24 o 
  -1  10   5        0.25        0.48      0.10 o 
   0  10   5       62.47       61.30      0.73 o 
   1  10   5      116.56      111.12      1.47 o 
   2  10   5      121.07      122.67      1.60 o 
   3  10   5        2.77        3.68      0.22 o 
   4  10   5        0.84        1.21      0.16 o 
  -4  11   5        2.25        2.43      0.20 o 
  -3  11   5       66.26       72.18      1.05 o 
  -2  11   5        0.78        0.49      0.12 o 
  -1  11   5       61.28       66.21      0.87 o 
   0  11   5      325.53      335.45      3.52 o 
   1  11   5       22.38       21.09      0.47 o 
   2  11   5        2.25        1.71      0.16 o 
   3  11   5       12.71       11.42      0.35 o 
   4  11   5        5.96        6.27      0.28 o 
  -3  12   5        6.71        7.58      0.30 o 
  -2  12   5        0.27        0.14      0.12 o 
  -1  12   5       10.29        9.94      0.29 o 
   0  12   5        3.31        3.35      0.18 o 
   1  12   5       66.12       67.23      1.01 o 
   2  12   5        0.90        1.17      0.16 o 
   3  12   5       81.49       85.73      1.26 o 
  -2  13   5       41.01       38.56      0.62 o 
  -1  13   5       31.06       27.84      0.50 o 
   0  13   5        0.83        0.29      0.16 o 
   1  13   5       10.79       13.05      0.39 o 
  -7   0   6       39.07       30.58      0.68 o 
  -6   0   6       36.56       36.63      0.72 o 
  -5   0   6      267.25      240.46      3.27 o 
  -4   0   6      277.79      293.11      3.89 o 
  -3   0   6      222.19      209.39      6.72 o 
  -2   0   6      317.93      319.80      3.63 o 
  -1   0   6      504.64      515.77      5.77 o 
   0   0   6       74.87       73.99      1.07 o 
   1   0   6       28.36       22.33      0.44 o 
   2   0   6      254.40      227.90      3.82 o 
   3   0   6      132.29      122.86      2.19 o 
   4   0   6      162.89      163.96      2.31 o 
   5   0   6       54.90       55.26      1.37 o 
   6   0   6        0.33        0.26      0.15 o 
   7   0   6       15.83       15.44      0.58 o 
  -7   1   6       70.80       63.49      0.78 o 
  -6   1   6        2.20        1.86      0.24 o 
  -5   1   6        6.20        7.65      0.20 o 
  -4   1   6      177.24      165.39      1.63 o 
  -3   1   6      317.23      296.34      6.13 o 
  -2   1   6       10.76       10.48      0.22 o 
  -1   1   6       31.76       28.69      0.40 o 
   0   1   6      430.43      465.73      3.70 o 
   1   1   6      485.27      511.07      4.04 o 
   2   1   6      290.23      298.81      2.58 o 
   3   1   6      146.01      140.19      1.54 o 
   4   1   6       30.72       32.00      0.44 o 
   5   1   6       13.18       13.35      0.31 o 
   6   1   6       55.63       53.16      0.75 o 
   7   1   6       21.73       21.37      0.45 o 
  -7   2   6       27.72       27.79      0.50 o 
  -6   2   6      213.07      210.65      2.28 o 
  -5   2   6       71.74       63.04      0.73 o 
  -4   2   6      317.82      322.55      3.03 o 
  -3   2   6       97.14       95.96      0.98 o 
  -2   2   6      321.43      353.07      2.82 o 
  -1   2   6       57.62       72.28      0.64 o 
   0   2   6      122.42      116.97      0.99 o 
   1   2   6      519.40      549.21      4.34 o 
   2   2   6       55.26       61.12      0.80 o 
   3   2   6        7.38        8.57      0.20 o 
   4   2   6       12.77       13.03      0.29 o 
   5   2   6        0.68        0.64      0.12 o 
   6   2   6        6.57        5.87      0.23 o 
   7   2   6        1.08        0.97      0.15 o 
  -7   3   6       11.14       12.75      0.32 o 
  -6   3   6       12.33       17.38      0.32 o 
  -5   3   6       53.53       46.78      0.59 o 
  -4   3   6      165.10      170.63      1.68 o 
  -3   3   6      904.81      881.37     10.80 o 
  -2   3   6       16.28       16.73      0.21 o 
  -1   3   6      252.58      220.53      1.79 o 
   0   3   6        5.56        2.50      0.10 o 
   1   3   6        1.15        3.64      0.11 o 
   2   3   6      101.44       80.77      2.07 o 
   3   3   6      158.96      155.59      1.71 o 
   4   3   6       15.44       17.02      0.42 o 
   5   3   6      109.14      111.02      1.33 o 
   6   3   6        0.04       -0.05      0.11 o 
  -7   4   6        3.73        1.93      0.20 o 
  -6   4   6       73.73       72.89      0.85 o 
  -5   4   6      217.92      218.47      2.13 o 
  -4   4   6      137.79      130.61      1.32 o 
  -3   4   6       39.33       40.70      0.49 o 
  -2   4   6      138.81      151.07      1.34 o 
  -1   4   6      131.16      132.53      1.36 o 
   0   4   6      109.24      120.39      1.12 o 
   1   4   6      222.93      203.19      1.80 o 
   2   4   6       79.28       76.19      0.82 o 
   3   4   6       27.74       29.71      0.41 o 
   4   4   6       11.42       11.07      0.28 o 
   5   4   6       61.76       59.28      0.81 o 
   6   4   6       16.91       14.74      0.35 o 
  -7   5   6       28.05       28.00      0.59 o 
  -6   5   6       93.87       91.03      1.13 o 
  -5   5   6       18.91       14.34      0.32 o 
  -4   5   6       42.55       40.58      0.58 o 
  -3   5   6      140.73      122.62      1.53 o 
  -2   5   6       55.49       50.16      0.52 o 
  -1   5   6       37.07       30.74      0.65 o 
   0   5   6       70.82       60.97      0.61 o 
   1   5   6        1.42        1.28      0.09 o 
   2   5   6      125.24      112.61      1.16 o 
   3   5   6      282.29      291.00      2.78 o 
   4   5   6        0.23        0.36      0.11 o 
   5   5   6        9.98        9.76      0.29 o 
   6   5   6       14.79       16.73      0.39 o 
  -6   6   6      173.22      178.74      1.99 o 
  -5   6   6       82.43       76.16      0.95 o 
  -4   6   6        0.96        0.72      0.14 o 
  -3   6   6        0.58        1.10      0.12 o 
  -2   6   6        2.82        2.37      0.11 o 
  -1   6   6       16.70       16.94      0.28 o 
   0   6   6        1.49        2.49      0.13 o 
   1   6   6      439.15      431.30      3.71 o 
   2   6   6        3.65        4.35      0.16 o 
   3   6   6      131.46      139.79      1.43 o 
   4   6   6        7.86        8.02      0.22 o 
   5   6   6        0.04        0.06      0.11 o 
   6   6   6       65.10       69.60      1.60 o 
  -6   7   6        4.28        4.24      0.24 o 
  -5   7   6        8.99        6.96      0.28 o 
  -4   7   6      286.24      278.79      3.30 o 
  -3   7   6        1.71        2.08      0.16 o 
  -2   7   6       37.01       36.71      0.47 o 
  -1   7   6       56.79       57.47      0.99 o 
   0   7   6       63.09       67.44      0.75 o 
   1   7   6       15.04       11.94      0.25 o 
   2   7   6      389.83      387.07      4.00 o 
   3   7   6      907.24      898.55      9.03 o 
   4   7   6       18.89       19.15      0.35 o 
   5   7   6       10.07       11.13      0.32 o 
  -6   8   6       37.20       36.53      0.68 o 
  -5   8   6        1.17        1.09      0.16 o 
  -4   8   6       61.32       65.48      0.96 o 
  -3   8   6      207.67      212.75      2.56 o 
  -2   8   6       16.21       15.44      0.28 o 
  -1   8   6        2.49        1.44      0.12 o 
   0   8   6       43.45       40.26      0.51 o 
   1   8   6      830.51      838.83      8.43 o 
   2   8   6        6.66        6.80      0.23 o 
   3   8   6       23.40       23.99      0.43 o 
   4   8   6       31.39       30.30      0.51 o 
   5   8   6        0.75        0.67      0.16 o 
  -5   9   6      105.17      108.40      1.47 o 
  -4   9   6       60.51       62.00      0.94 o 
  -3   9   6        5.99        5.85      0.24 o 
  -2   9   6      145.59      148.07      1.51 o 
  -1   9   6       85.64       92.85      1.10 o 
   0   9   6      110.06      109.37      1.15 o 
   1   9   6        0.62        0.31      0.11 o 
   2   9   6      550.42      548.47      5.60 o 
   3   9   6       10.34       14.44      0.74 o 
   4   9   6       33.93       36.99      0.59 o 
   5   9   6        8.32        6.71      0.35 o 
  -5  10   6       51.40       53.10      1.03 o 
  -4  10   6        5.69        5.91      0.27 o 
  -3  10   6        0.46        0.50      0.14 o 
  -2  10   6        3.05        1.99      0.14 o 
  -1  10   6       12.15       11.47      0.26 o 
   0  10   6      364.19      368.98      3.50 o 
   1  10   6       25.23       21.07      0.46 o 
   2  10   6        3.82        2.51      0.20 o 
   3  10   6        1.34        1.50      0.16 o 
   4  10   6       23.10       25.07      0.54 o 
  -4  11   6       16.56       19.36      0.47 o 
  -3  11   6       40.23       37.17      0.67 o 
  -2  11   6        1.28        1.56      0.14 o 
  -1  11   6       14.90       15.80      0.36 o 
   0  11   6       81.21       81.60      1.03 o 
   1  11   6       63.61       61.32      0.94 o 
   2  11   6        0.07        0.06      0.13 o 
   3  11   6       26.80       25.64      0.55 o 
  -3  12   6       13.61       11.49      0.44 o 
  -2  12   6       48.75       44.17      0.68 o 
  -1  12   6        3.91        3.55      0.20 o 
   0  12   6        5.77        6.26      0.28 o 
   1  12   6        2.38        3.08      0.22 o 
   2  12   6        3.03        3.38      0.24 o 
  -7   1   7       13.93       13.14      0.30 o 
  -6   1   7      112.50      105.93      1.15 o 
  -5   1   7      238.12      218.45      2.14 o 
  -4   1   7      212.76      218.58      2.11 o 
  -3   1   7      179.32      187.32      1.98 o 
  -2   1   7      107.80      103.51      0.96 o 
  -1   1   7        7.52        8.47      0.14 o 
   0   1   7        3.40        1.26      0.09 o 
   1   1   7      184.64      198.76      1.89 o 
   2   1   7       38.37       40.99      0.55 o 
   3   1   7        0.19        0.33      0.11 o 
   4   1   7       58.39       54.88      0.74 o 
   5   1   7       41.37       44.09      0.75 o 
   6   1   7       21.48       20.13      0.48 o 
  -7   2   7        3.15        2.89      0.17 o 
  -6   2   7      172.27      162.13      1.66 o 
  -5   2   7        6.02        7.51      0.21 o 
  -4   2   7      208.99      198.83      1.95 o 
  -3   2   7      340.09      345.10      3.22 o 
  -2   2   7       64.21       64.11      0.63 o 
  -1   2   7        0.35        0.90      0.07 o 
   0   2   7        9.12        3.92      0.16 o 
   1   2   7      543.81      571.56      4.86 o 
   2   2   7      344.94      330.23      3.11 o 
   3   2   7       33.64       33.86      0.52 o 
   4   2   7       35.86       32.42      0.52 o 
   5   2   7       15.20       16.25      0.39 o 
   6   2   7       11.01       10.87      0.32 o 
  -7   3   7        3.43        3.52      0.19 o 
  -6   3   7       19.28       21.81      0.38 o 
  -5   3   7       62.28       66.15      0.77 o 
  -4   3   7      246.44      237.03      2.28 o 
  -3   3   7      363.22      366.15      3.41 o 
  -2   3   7        3.63        4.43      0.24 o 
  -1   3   7       27.77       28.10      0.34 o 
   0   3   7      323.16      334.83      2.90 o 
   1   3   7      336.12      350.73      5.12 o 
   2   3   7      151.40      148.47      2.15 o 
   3   3   7      419.48      443.50      4.57 o 
   4   3   7       23.48       25.08      0.45 o 
   5   3   7       32.88       30.63      0.52 o 
   6   3   7        3.31        3.71      0.21 o 
  -6   4   7       26.87       26.08      0.48 o 
  -5   4   7       65.27       66.18      0.86 o 
  -4   4   7      130.09      120.95      2.13 o 
  -3   4   7       52.20       43.98      0.59 o 
  -2   4   7       93.76       92.82      0.89 o 
  -1   4   7       14.75       10.98      0.21 o 
   0   4   7        5.72        8.09      0.18 o 
   1   4   7        4.51        4.39      0.19 o 
   2   4   7      731.47      715.25      7.77 o 
   3   4   7      115.52      110.61      1.26 o 
   4   4   7      240.30      242.87      2.62 o 
   5   4   7        0.22        0.26      0.12 o 
   6   4   7       14.95       16.30      0.43 o 
  -6   5   7       34.35       32.77      0.62 o 
  -5   5   7       88.60       92.18      1.28 o 
  -4   5   7        2.38        2.09      0.16 o 
  -3   5   7      292.04      290.04      3.38 o 
  -2   5   7      261.29      252.62      2.41 o 
  -1   5   7      167.69      177.33      1.60 o 
   0   5   7      125.77      114.49      1.13 o 
   1   5   7       17.86       18.31      0.27 o 
   2   5   7      668.61      701.06      6.47 o 
   3   5   7        7.69        5.43      0.19 o 
   4   5   7      613.71      632.95      6.48 o 
   5   5   7       73.81       75.35      0.99 o 
   6   5   7        8.32        8.07      0.28 o 
  -6   6   7       66.06       65.88      1.11 o 
  -5   6   7      155.75      156.49      1.98 o 
  -4   6   7      263.29      262.93      3.13 o 
  -3   6   7       61.31       53.12      0.79 o 
  -2   6   7      263.43      254.07      2.44 o 
  -1   6   7       99.67       82.78      1.76 o 
   0   6   7       16.13       17.38      0.29 o 
   1   6   7      537.76      518.68      5.28 o 
   2   6   7      130.05      128.64      1.33 o 
   3   6   7      285.51      290.04      2.79 o 
   4   6   7       27.61       29.62      0.50 o 
   5   6   7        0.30        0.73      0.34 o 
  -6   7   7        1.43        1.75      0.20 o 
  -5   7   7       63.27       62.90      0.96 o 
  -4   7   7       40.91       39.81      0.68 o 
  -3   7   7       60.10       60.86      0.90 o 
  -2   7   7       20.65       19.54      0.31 o 
  -1   7   7       21.95       16.64      0.29 o 
   0   7   7        3.23        2.57      0.13 o 
   1   7   7      130.85      122.59      1.40 o 
   2   7   7      104.62       99.30      1.18 o 
   3   7   7       70.35       72.05      0.93 o 
   4   7   7        0.20        0.47      0.16 o 
   5   7   7        5.06        5.27      0.26 o 
  -5   8   7        4.08        3.36      0.24 o 
  -4   8   7      432.91      440.24      5.08 o 
  -3   8   7       44.86       44.73      0.74 o 
  -2   8   7       48.92       39.02      0.57 o 
  -1   8   7       94.37       76.51      0.87 o 
   0   8   7       78.86       73.15      0.83 o 
   1   8   7       80.01       79.51      0.98 o 
   2   8   7       32.81       33.26      0.59 o 
   3   8   7      109.11       97.99      1.20 o 
   4   8   7        2.52        2.89      0.18 o 
  -5   9   7       19.90       18.18      0.46 o 
  -4   9   7       51.01       51.62      0.83 o 
  -3   9   7       24.56       23.48      0.50 o 
  -2   9   7      229.29      219.33      2.16 o 
  -1   9   7      173.75      155.50      1.59 o 
   0   9   7      140.24      144.40      1.49 o 
   1   9   7        0.05        0.17      0.11 o 
   2   9   7        0.95        0.27      0.12 o 
   3   9   7       33.41       31.94      0.54 o 
   4   9   7       15.72       15.22      0.36 o 
  -4  10   7        0.22        0.29      0.16 o 
  -3  10   7      180.37      184.11      2.30 o 
  -2  10   7        5.42        4.50      0.19 o 
  -1  10   7        0.09        0.78      0.23 o 
   0  10   7       41.52       39.65      0.60 o 
   1  10   7        0.40        0.31      0.12 o 
   2  10   7        8.62       10.33      0.43 o 
   3  10   7        2.39        2.78      0.21 o 
  -3  11   7       15.77       18.06      0.46 o 
  -2  11   7        6.34        5.48      0.25 o 
  -1  11   7        0.57        0.41      0.15 o 
   0  11   7       26.34       25.65      0.54 o 
   1  11   7      131.13      129.31      1.72 o 
   2  11   7        3.64        3.45      0.24 o 
  -1  12   7       20.58       23.99      0.46 o 
   0  12   7        0.19        0.27      0.16 o 
  -6   0   8        2.21        1.15      0.18 o 
  -5   0   8      251.03      247.80      3.41 o 
  -4   0   8       13.03       12.36      0.67 o 
  -3   0   8        3.94        3.56      0.23 o 
  -2   0   8       77.30       69.72      1.07 o 
  -1   0   8       14.22       11.59      0.26 o 
   0   0   8      961.46      974.59     10.83 o 
   1   0   8      787.45      809.13     10.49 o 
   2   0   8      235.96      247.47      4.20 o 
   3   0   8       39.02       34.88      0.86 o 
   4   0   8        0.69        0.90      0.22 o 
   5   0   8       54.71       55.34      1.28 o 
   6   0   8       14.31       12.59      0.55 o 
  -6   1   8       18.70       19.40      0.37 o 
  -5   1   8      166.03      161.69      1.65 o 
  -4   1   8      621.36      642.72      5.90 o 
  -3   1   8     1513.93     1536.81     13.85 o 
  -2   1   8       29.06       27.85      0.38 o 
  -1   1   8       61.21       57.41      0.65 o 
   0   1   8       13.96       15.11      0.25 o 
   1   1   8        0.96        0.64      0.10 o 
   2   1   8       52.97       51.58      0.69 o 
   3   1   8      502.83      514.19      5.96 o 
   4   1   8      538.50      553.95      6.42 o 
   5   1   8       86.74       87.54      1.27 o 
   6   1   8       53.28       52.36      0.89 o 
  -6   2   8       37.07       42.37      0.59 o 
  -5   2   8       17.60       21.24      0.37 o 
  -4   2   8        0.43        0.61      0.11 o 
  -3   2   8       89.12       85.23      1.02 o 
  -2   2   8       20.44       17.63      0.32 o 
  -1   2   8      822.55      829.59      7.01 o 
   0   2   8       11.89        9.64      0.27 o 
   1   2   8        6.02        6.69      0.16 o 
   2   2   8       76.16       74.92      0.84 o 
   3   2   8       30.08       37.83      1.26 o 
   4   2   8       15.12       12.16      0.31 o 
   5   2   8       19.85       21.72      0.50 o 
   6   2   8        5.26        5.81      0.29 o 
  -6   3   8        4.53        5.42      0.20 o 
  -5   3   8      106.47      110.70      1.81 o 
  -4   3   8      298.89      313.29      5.81 o 
  -3   3   8       17.94       15.08      0.31 o 
  -2   3   8      932.39      930.40      9.28 o 
  -1   3   8       11.74       12.24      0.22 o 
   0   3   8      308.05      322.44      5.05 o 
   1   3   8        6.16        6.28      0.18 o 
   2   3   8      766.44      785.67      7.22 o 
   3   3   8      224.13      219.90      2.52 o 
   4   3   8       43.73       45.50      0.67 o 
   5   3   8      112.77      111.66      1.36 o 
  -6   4   8       30.00       32.45      0.63 o 
  -5   4   8       20.41       19.72      0.46 o 
  -4   4   8      105.89       99.39      1.33 o 
  -3   4   8        0.11        0.28      0.11 o 
  -2   4   8      410.36      406.80      4.15 o 
  -1   4   8      191.81      204.91      1.98 o 
   0   4   8       19.72       20.33      0.42 o 
   1   4   8      227.27      226.78      2.28 o 
   2   4   8        0.02        0.10      0.10 o 
   3   4   8       95.66       93.59      1.14 o 
   4   4   8       51.81       58.96      0.81 o 
   5   4   8        6.65        8.80      0.28 o 
  -6   5   8       67.25       69.25      1.06 o 
  -5   5   8        7.22        7.84      0.31 o 
  -4   5   8       28.29       26.05      0.51 o 
  -3   5   8      148.19      143.79      1.81 o 
  -2   5   8      108.26      119.02      1.52 o 
  -1   5   8      112.70      125.38      1.74 o 
   0   5   8        0.14        0.15      0.08 o 
   1   5   8      100.55       95.53      1.03 o 
   2   5   8       42.21       43.08      0.66 o 
   3   5   8      147.21      150.03      1.70 o 
   4   5   8       12.34        9.84      0.29 o 
   5   5   8       40.04       42.75      0.67 o 
  -5   6   8       85.83       90.61      1.29 o 
  -4   6   8        0.00        0.11      0.14 o 
  -3   6   8      148.76      149.50      1.88 o 
  -2   6   8      134.56      135.42      1.72 o 
  -1   6   8       18.31       21.90      0.35 o 
   0   6   8      518.78      500.79      4.66 o 
   1   6   8       61.46       58.79      0.77 o 
   2   6   8      556.20      610.22      6.20 o 
   3   6   8        2.20        2.46      0.18 o 
   4   6   8       23.35       24.99      0.47 o 
   5   6   8        2.60        2.27      0.18 o 
  -5   7   8       63.40       68.74      1.05 o 
  -4   7   8        8.13        8.14      0.30 o 
  -3   7   8        0.34        0.21      0.12 o 
  -2   7   8       22.23       20.18      0.43 o 
  -1   7   8       89.58       89.06      0.97 o 
   0   7   8       52.24       43.93      0.57 o 
   1   7   8       18.24       14.95      0.32 o 
   2   7   8       30.31       27.01      0.46 o 
   3   7   8       69.19       67.25      0.90 o 
   4   7   8        8.79        6.93      0.29 o 
  -5   8   8        7.89        7.36      0.31 o 
  -4   8   8        0.21        0.91      0.16 o 
  -3   8   8        0.00        0.02      0.13 o 
  -2   8   8      167.25      166.93      2.09 o 
  -1   8   8      181.23      181.28      1.82 o 
   0   8   8      185.68      196.48      2.17 o 
   1   8   8       54.08       54.23      0.74 o 
   2   8   8      117.63      116.92      1.39 o 
   3   8   8        7.91        9.57      0.34 o 
   4   8   8        7.41        6.68      0.34 o 
  -4   9   8        0.53        1.24      0.18 o 
  -3   9   8       31.29       30.47      0.59 o 
  -2   9   8       22.05       18.66      0.43 o 
  -1   9   8        7.38        7.76      0.23 o 
   0   9   8       41.23       43.64      0.65 o 
   1   9   8        5.69        5.75      0.23 o 
   2   9   8        3.66        4.49      0.24 o 
   3   9   8        7.53        6.95      0.26 o 
  -3  10   8        0.44        0.14      0.16 o 
  -2  10   8      225.81      244.91      3.43 o 
  -1  10   8        1.90        1.97      0.15 o 
   0  10   8       51.30       49.37      0.72 o 
   1  10   8      131.06      131.60      1.75 o 
   2  10   8       10.91        9.91      0.30 o 
  -1  11   8        7.20        7.46      0.24 o 
   0  11   8        0.81        0.47      0.14 o 
   1  11   8       31.74       30.64      0.65 o 
  -6   1   9        1.52        1.29      0.14 o 
  -5   1   9        2.54        2.34      0.15 o 
  -4   1   9        2.51        2.04      0.24 o 
  -3   1   9      131.47      135.53      1.53 o 
  -2   1   9        0.76        0.76      0.12 o 
  -1   1   9      537.19      548.94      4.70 o 
   0   1   9      261.31      251.75      2.43 o 
   1   1   9       55.76       55.81      0.73 o 
   2   1   9      152.74      147.55      1.95 o 
   3   1   9       34.82       36.01      0.64 o 
   4   1   9       40.80       36.72      0.67 o 
   5   1   9        0.15        0.47      0.16 o 
  -6   2   9        3.16        5.09      0.24 o 
  -5   2   9       14.83       16.21      0.36 o 
  -4   2   9        0.02        0.09      0.18 o 
  -3   2   9       27.57       26.58      0.44 o 
  -2   2   9      244.28      244.81      2.58 o 
  -1   2   9       17.86       15.48      0.26 o 
   0   2   9      229.05      228.51      2.04 o 
   1   2   9        2.90        3.56      0.18 o 
   2   2   9      102.13       92.45      1.26 o 
   3   2   9        1.25        0.99      0.16 o 
   4   2   9       12.01       10.71      0.34 o 
   5   2   9       78.51       80.48      1.22 o 
  -6   3   9        9.49        9.61      0.34 o 
  -5   3   9       42.98       38.42      0.61 o 
  -4   3   9      438.69      443.73      4.57 o 
  -3   3   9       43.75       44.97      0.64 o 
  -2   3   9       53.79       46.80      0.65 o 
  -1   3   9        5.30        4.93      0.15 o 
   0   3   9       43.45       45.68      0.53 o 
   1   3   9        7.90        5.56      0.18 o 
   2   3   9       37.43       41.20      0.69 o 
   3   3   9      222.82      237.70      2.91 o 
   4   3   9        2.67        3.18      0.22 o 
   5   3   9       36.87       36.67      0.70 o 
  -5   4   9       24.37       25.71      0.54 o 
  -4   4   9       49.18       53.04      0.83 o 
  -3   4   9        5.13        6.66      0.26 o 
  -2   4   9       40.52       43.50      0.62 o 
  -1   4   9       15.89       13.78      0.25 o 
   0   4   9      136.58      125.77      1.21 o 
   1   4   9        7.55        6.23      0.19 o 
   2   4   9       11.14        8.43      0.23 o 
   3   4   9       54.81       54.83      0.84 o 
   4   4   9       60.07       63.42      0.87 o 
  -5   5   9        2.47        4.06      0.24 o 
  -4   5   9       22.12       20.06      0.46 o 
  -3   5   9      129.45      130.35      1.69 o 
  -2   5   9      344.20      340.96      3.96 o 
  -1   5   9        6.14        7.43      0.24 o 
   0   5   9        5.14        5.49      0.22 o 
   1   5   9        0.28        0.57      0.13 o 
   2   5   9       58.47       58.36      0.79 o 
   3   5   9        0.00        0.09      0.12 o 
   4   5   9       44.80       43.87      0.69 o 
  -5   6   9       23.30       20.13      0.48 o 
  -4   6   9       31.90       30.88      0.60 o 
  -3   6   9        4.06        2.28      0.20 o 
  -2   6   9        2.11        2.98      0.31 o 
  -1   6   9      218.14      203.06      2.01 o 
   0   6   9        5.88        3.88      0.18 o 
   1   6   9       11.47       11.28      0.31 o 
   2   6   9        0.48        0.79      0.14 o 
   3   6   9       25.48       25.73      0.54 o 
   4   6   9       89.27       91.69      1.32 o 
  -4   7   9        2.93        2.73      0.23 o 
  -3   7   9      123.83      121.23      1.60 o 
  -2   7   9        0.66        0.38      0.14 o 
  -1   7   9        4.22        3.89      0.17 o 
   0   7   9      102.97      115.20      1.36 o 
   1   7   9        1.27        0.85      0.14 o 
   2   7   9        8.77        8.91      0.28 o 
   3   7   9       13.20       13.16      0.37 o 
  -4   8   9        3.94        4.14      0.24 o 
  -3   8   9        0.25        0.14      0.13 o 
  -2   8   9        0.21       -0.02      0.12 o 
  -1   8   9        4.88        3.91      0.18 o 
   0   8   9       17.83       19.14      0.39 o 
   1   8   9        3.84        4.00      0.21 o 
   2   8   9       46.99       47.11      0.70 o 
   3   8   9       44.32       49.30      0.74 o 
  -3   9   9       17.69       18.60      0.46 o 
  -2   9   9       10.36       11.98      0.35 o 
  -1   9   9      109.65      108.86      1.20 o 
   0   9   9        2.72        3.28      0.19 o 
   1   9   9       30.01       28.69      0.52 o 
   2   9   9       47.05       48.21      0.74 o 
  -1  10   9       38.52       38.02      0.77 o 
   0  10   9       20.71       21.76      0.45 o 
  -5   0  10        0.83        0.35      0.22 o 
  -4   0  10        0.09        0.12      0.24 o 
  -3   0  10      468.81      493.37      8.06 o 
  -2   0  10     1043.31     1103.37     17.45 o 
  -1   0  10      335.26      313.02      5.18 o 
   0   0  10        1.41        0.26      0.14 o 
   1   0  10        0.00       -0.12      0.17 o 
   2   0  10       32.81       25.41      0.72 o 
   3   0  10       44.54       48.16      1.14 o 
   4   0  10        6.91        6.94      0.44 o 
  -5   1  10       19.05       17.56      0.40 o 
  -4   1  10       78.93       82.62      1.04 o 
  -3   1  10       89.29       89.85      1.26 o 
  -2   1  10        5.69        6.45      0.26 o 
  -1   1  10        1.58        2.16      0.16 o 
   0   1  10        0.82        1.29      0.15 o 
   1   1  10        2.80        3.19      0.21 o 
   2   1  10        5.59        4.33      0.24 o 
   3   1  10       20.04       19.30      0.47 o 
   4   1  10       33.03       32.86      0.66 o 
  -5   2  10       36.35       36.10      0.59 o 
  -4   2  10       71.44       71.00      0.93 o 
  -3   2  10      206.50      220.75      2.39 o 
  -2   2  10      338.08      336.56      3.51 o 
  -1   2  10       18.62       15.96      0.38 o 
   0   2  10       22.35       29.68      0.44 o 
   1   2  10       14.46       11.95      0.31 o 
   2   2  10        3.59        4.56      0.24 o 
   3   2  10       80.60       75.44      1.12 o 
   4   2  10        1.83        2.69      0.21 o 
  -5   3  10      123.09      127.94      1.71 o 
  -4   3  10       49.06       43.75      0.77 o 
  -3   3  10       10.58       11.10      0.29 o 
  -2   3  10       65.06       65.51      0.88 o 
  -1   3  10       25.55       27.47      0.45 o 
   0   3  10      191.26      183.15      1.83 o 
   1   3  10       16.63       17.44      0.34 o 
   2   3  10       39.69       36.15      0.67 o 
   3   3  10       13.23       10.11      0.33 o 
   4   3  10        1.55        1.76      0.20 o 
  -5   4  10        1.57        2.62      0.48 o 
  -4   4  10       11.95       13.49      0.37 o 
  -3   4  10       36.22       39.09      0.69 o 
  -2   4  10        2.87        1.24      0.16 o 
  -1   4  10       20.41       23.82      0.41 o 
   0   4  10       89.33       91.23      1.01 o 
   1   4  10       11.53       14.28      0.29 o 
   2   4  10        2.77        1.73      0.16 o 
   3   4  10       16.09       12.39      0.37 o 
   4   4  10       86.50       87.06      1.30 o 
  -4   5  10        0.94        1.41      0.17 o 
  -3   5  10       68.23       68.07      1.01 o 
  -2   5  10       12.36       12.93      0.35 o 
  -1   5  10       16.05       21.22      0.45 o 
   0   5  10       41.92       42.66      0.63 o 
   1   5  10        0.03        0.70      0.32 o 
   2   5  10        0.36        0.01      0.11 o 
   3   5  10        3.82        2.62      0.18 o 
  -4   6  10        4.26        2.43      0.20 o 
  -3   6  10        2.53        2.59      0.20 o 
  -2   6  10       66.31       66.90      1.18 o 
  -1   6  10       26.85       26.74      0.53 o 
   0   6  10        0.25        0.15      0.11 o 
   1   6  10        0.62        1.14      0.16 o 
   2   6  10       30.48       33.82      0.57 o 
   3   6  10       32.66       31.52      0.62 o 
  -3   7  10       16.28       17.91      0.45 o 
  -2   7  10       25.88       26.10      0.55 o 
  -1   7  10       32.55       28.35      0.58 o 
   0   7  10      129.19      138.48      1.61 o 
   1   7  10        3.59        4.29      0.28 o 
   2   7  10       25.84       29.87      0.60 o 
  -2   8  10        4.37        4.39      0.24 o 
  -1   8  10       10.94       12.34      0.41 o 
   0   8  10        6.59        4.84      0.23 o 
   1   8  10        3.90        3.44      0.29 o 
  -4   1  11       93.30      101.05      1.41 o 
  -3   1  11        3.97        5.22      0.27 o 
  -2   1  11       30.07       30.76      0.59 o 
  -1   1  11       11.33       11.07      0.33 o 
   0   1  11       15.46       21.06      0.37 o 
   1   1  11       33.36       37.06      0.85 o 
   2   1  11       30.87       34.51      0.71 o 
   3   1  11       36.16       43.01      0.77 o 
  -4   2  11        1.22        1.26      0.16 o 
  -3   2  11       35.58       36.97      0.67 o 
  -2   2  11       64.78       67.08      0.99 o 
  -1   2  11      103.26      108.19      1.45 o 
   0   2  11       84.91       74.97      0.96 o 
   1   2  11       31.93       31.37      0.59 o 
   2   2  11        0.33        0.10      0.13 o 
   3   2  11        2.44        3.16      0.24 o 
  -4   3  11       10.25       12.87      0.39 o 
  -3   3  11       70.42       82.58      1.41 o 
  -2   3  11        0.03        0.22      0.13 o 
  -1   3  11       77.47       75.26      1.08 o 
   0   3  11       26.17       24.56      0.45 o 
   1   3  11        8.13        7.25      0.25 o 
   2   3  11       23.75       23.64      0.51 o 
   3   3  11       34.77       41.10      0.79 o 
  -3   4  11       32.00       31.76      0.62 o 
  -2   4  11        0.64        0.49      0.16 o 
  -1   4  11       26.30       23.92      0.87 o 
   0   4  11       11.37       10.04      0.31 o 
   1   4  11        3.05        4.23      0.21 o 
   2   4  11        0.75        0.71      0.18 o 
  -3   5  11       54.60       51.86      0.85 o 
  -2   5  11        0.67        1.31      0.16 o 
  -1   5  11        0.36        0.04      0.15 o 
   0   5  11        1.98        1.37      0.14 o 
   1   5  11       20.04       15.95      0.40 o 
   2   5  11       58.36       60.29      1.13 o 
  -2   6  11        3.33        2.85      0.22 o 
  -1   6  11       56.69       54.33      1.45 o 
   0   6  11        0.29        0.41      0.13 o 
   1   6  11       27.21       29.84      0.69 o 
  -2   0  12       25.41       29.78      0.83 o 
  -1   0  12       75.15       70.03      1.61 o 
   0   0  12        5.32        2.59      0.47 o 
   1   0  12      263.25      293.64      7.55 o 
  -2   1  12       10.61       16.03      0.49 o 
  -1   1  12       40.60       44.60      0.76 o 
   0   1  12       17.35       18.55      0.51 o 
   1   1  12        7.66        7.47      0.31 o 
  -2   2  12        2.04        1.55      0.37 o 
  -1   2  12       23.29       21.81      0.49 o 
   0   2  12      169.85      184.33      2.69 o 
   1   2  12        0.19        1.51      0.20 o 
  -2   3  12       78.03       81.41      1.39 o 
  -1   3  12        8.33       12.49      0.35 o 
   0   3  12       17.24       16.65      0.50 o 
   1   3  12        3.41        5.19      0.27 o 
  -1   4  12       52.04       47.50      2.59 o 
   0   4  12       18.72       19.20      0.67 o 
                                                 
